# Supplementary material for: Estimating neuronal firing density: A quantitative analysis of firing rate map algorithms
Source: PLoS Comput Biol. 2023 Dec 27;19(12):e1011763. doi: 10.1371/journal.pcbi.1011763 (PMC10775984; doi:10.1371/journal.pcbi.1011763)
Supplement: S1 Data — (XLSX) [file pcbi.1011763.s012.xlsx]

## Sheet: 9a-f
panel a		panel b		panel c		panel d		panel e		panel f
MISE	Time	MISE	Time	MISE	Time	MISE	Time	MISE	Time	MISE	Time
2.29363e-12	1.84337	1.18938e-11	2.06836	1.18922e-11	7.14026	2.64112e-12	5.23784	2.24378e-12	6.31409	2.63194e-12	6.87261
1.95973e-12	3.22301	1.18938e-11	2.06836	1.19667e-11	7.07031	5.41856e-12	1.51224	2.26983e-12	7.69075	2.13575e-12	32.9887
5.49989e-12	1.51513	1.18938e-11	2.06836	1.18922e-11	7.14026	2.50757e-12	1.22614	1.81195e-12	24.9041	2.11415e-12	14.8511
4.25063e-12	1.56391	1.18938e-11	2.06836	2.31542e-12	7.62794	2.64112e-12	5.23784	1.08091e-11	1.38124	1.63921e-12	36.2954
3.87452e-12	1.61547	1.18938e-11	2.06836	1.18922e-11	7.14026	7.96868e-12	0.974744	1.08091e-11	1.38124	2.11415e-12	14.8511
5.11854e-12	1.53639	1.18938e-11	2.06836	1.18922e-11	7.14026	2.64112e-12	5.23784	1.08091e-11	1.38124	2.45016e-12	10.157
3.90872e-12	1.54239	4.2575e-12	1.65095	1.18922e-11	7.14026	2.64112e-12	5.23784	2.01618e-12	1.63082	1.61981e-12	15.825
6.98138e-12	1.62817	1.18938e-11	2.06836	1.19667e-11	7.07031	7.96868e-12	0.974744	2.26983e-12	7.69075	2.10085e-12	11.3847
2.18779e-12	1.80824	1.18938e-11	2.06836	1.18922e-11	7.14026	2.64112e-12	5.23784	1.79841e-12	8.45377	1.63921e-12	36.2954
3.48196e-12	1.58549	1.11144e-11	2.07864	3.25389e-12	6.74493	4.11079e-12	1.06708	2.26847e-12	5.01097	1.61981e-12	15.825
4.08875e-12	1.61034	1.18938e-11	2.06836	1.19667e-11	7.07031	7.96868e-12	0.974744	1.81195e-12	24.9041	1.61003e-12	11.7711
4.36855e-12	1.60207	1.18938e-11	2.06836	1.18922e-11	7.14026	7.96868e-12	0.974744	1.79841e-12	8.45377	2.01205e-12	7.30611
2.04119e-12	2.25287	1.18938e-11	2.06836	1.19667e-11	7.07031	2.62223e-12	2.96535	2.24378e-12	6.31409	7.84318e-12	6.77571
3.4491e-12	1.65358	1.18938e-11	2.06836	1.18922e-11	7.14026	2.62223e-12	2.96535	1.14255e-11	1.37605	2.11415e-12	14.8511
1.90632e-12	2.2447	1.18938e-11	2.06836	1.19667e-11	7.07031	2.59171e-12	1.91779	2.18042e-12	2.54445	2.11415e-12	14.8511
3.82339e-12	1.63248	1.18938e-11	2.06836	1.18922e-11	7.14026	4.11079e-12	1.06708	2.22168e-12	3.96562	2.07356e-12	8.74898
3.14361e-12	1.6772	1.18938e-11	2.06836	1.19667e-11	7.07031	4.11079e-12	1.06708	1.77976e-12	2.83427	2.13575e-12	32.9887
2.65529e-12	1.6356	1.18938e-11	2.06836	1.19667e-11	7.07031	7.96868e-12	0.974744	2.04971e-12	1.70489	7.84318e-12	6.77571
2.56786e-12	1.70309	1.18938e-11	2.06836	3.04174e-12	7.1652	2.65019e-12	1.24181	2.10864e-12	1.42763	2.11415e-12	14.8511
2.72481e-12	1.77772	1.18938e-11	2.06836	3.91739e-12	7.1582	7.96868e-12	0.974744	1.77861e-12	1.64481	3.07063e-12	7.58258
2.13254e-12	2.45077	1.18938e-11	2.06836	1.54975e-12	7.37313	2.59171e-12	1.91779	1.94728e-12	1.56756	1.61981e-12	15.825
2.77623e-12	2.65149	1.18938e-11	2.06836	2.51114e-12	7.2923	2.50757e-12	1.22614	1.76817e-12	1.79105	2.07356e-12	8.74898
2.31682e-12	1.93051	1.18938e-11	2.06836	1.32393e-12	7.42629	7.96868e-12	0.974744	3.12122e-12	3.14298	1.61003e-12	11.7711
2.04431e-12	3.5973	3.39062e-12	2.19358	2.43426e-12	7.35055	7.96868e-12	0.974744	6.39041e-12	1.42428	1.98851e-12	7.04159
1.81949e-12	3.34428	1.18938e-11	2.06836	3.09875e-12	7.16569	2.59171e-12	1.91779	1.79599e-12	5.32006	2.11415e-12	14.8511
2.1491e-11	1.02501	1.18938e-11	2.06836	2.22318e-12	7.31031	2.59171e-12	1.91779	1.76526e-12	2.11496	2.0004e-12	7.40975
1.93096e-12	7.93475	1.18938e-11	2.06836	2.45181e-12	7.82887	7.96868e-12	0.974744	2.24415e-12	1.57501	1.58549e-12	9.03957
1.79449e-12	7.79597	1.18938e-11	2.06836	1.71117e-12	7.33811	7.96868e-12	0.974744	1.90721e-12	1.46149	3.60354e-12	6.802
8.42809e-12	1.06132	1.18938e-11	2.06836	2.77596e-12	7.30535	2.64112e-12	5.23784	1.76015e-12	1.92304	1.55477e-12	7.62479
2.31682e-12	1.93051	1.18938e-11	2.06836	1.91118e-12	7.65012	2.59171e-12	1.91779	1.77e-12	1.73749	1.80969e-12	6.99516
4.23596e-12	1.0363	1.18938e-11	2.06836	1.05851e-12	7.81627	7.96868e-12	0.974744	2.11276e-12	1.99963	1.96875e-12	7.14252
1.03075e-11	1.05346	1.18938e-11	2.06836	2.53544e-12	7.25681	2.62223e-12	2.96535	3.66135e-12	1.39967	1.54742e-12	7.73618
6.98138e-12	1.62817	1.18938e-11	2.06836	1.19005e-12	7.87445	2.99795e-12	1.05847	2.09389e-12	1.88663	1.51668e-12	7.20166
8.42809e-12	1.06132	1.18938e-11	2.06836	2.89267e-12	7.28568	3.9351e-12	0.975584	2.20581e-12	1.70724	3.1264e-12	6.93213
2.77623e-12	2.65149	3.15485e-12	2.13292	2.12986e-12	7.27733	2.59171e-12	1.91779	1.81804e-12	1.62169	1.72134e-12	6.69489
2.04431e-12	3.5973	3.3216e-12	2.21204	2.91911e-12	7.25801	7.96868e-12	0.974744	1.7695e-12	2.0355	1.95254e-12	6.95487
3.90872e-12	1.54239	2.77136e-12	2.16351	2.51952e-12	7.93625	7.96868e-12	0.974744	1.91967e-12	1.46895	1.50253e-12	7.22416
4.36855e-12	1.60207	1.48477e-12	2.40054	2.45199e-12	7.3287	2.55136e-12	1.51575	3.59379e-12	1.44904	1.52408e-12	7.53117
3.87452e-12	1.61547	1.94997e-12	2.26696	2.892e-12	7.28529	2.55136e-12	1.51575	3.77141e-12	1.52217	1.50872e-12	7.14143
3.14361e-12	1.6772	4.07567e-12	2.11892	1.08247e-12	7.43779	2.61796e-12	1.27076	1.97838e-12	1.61272	2.1512e-12	7.36396
1.03075e-11	1.05346	3.86598e-12	2.18599	1.12424e-12	7.91886	2.52502e-12	1.30091	2.07531e-12	1.79756	1.49039e-12	7.02406
1.81949e-12	3.34428	6.76067e-12	2.11549	4.26478e-12	6.71237	2.59001e-12	1.32628	2.91899e-12	1.42837	1.53491e-12	7.47739
2.72481e-12	1.77772	2.43932e-12	2.16964	2.45016e-12	7.60081	3.2639e-12	1.04947	2.22506e-12	1.63143	2.66945e-12	7.19634
2.18779e-12	1.80824	3.04759e-12	2.16462	1.59201e-12	7.59805	2.54677e-12	1.39986	2.27641e-12	17.8053	1.77035e-12	6.84253
1.90632e-12	2.2447	1.87391e-12	2.23784	7.74792e-13	8.37074	2.53305e-12	1.3284	3.25988e-12	1.63482	1.99213e-12	7.00804
2.65529e-12	1.6356	2.25023e-12	2.23322	8.76724e-13	8.3753	2.5066e-12	1.12972	3.18132e-12	1.57261	3.10336e-12	9.58743
2.13254e-12	2.45077	2.76473e-12	2.16776	6.89892e-13	9.62142	2.80745e-12	1.16801	4.34732e-12	1.47837	1.82028e-12	6.83868
1.79449e-12	7.79597	3.67082e-12	2.15595	8.01284e-13	9.64318	3.04143e-12	1.15139	2.04971e-12	1.70489	2.55455e-12	7.32294
2.31682e-12	1.93051	1.8292e-12	2.27987	2.61438e-12	6.75593	2.57108e-12	1.38724	2.07531e-12	1.79756	3.47311e-12	6.81035
4.25063e-12	1.56391	1.82961e-12	2.6492	2.85173e-12	6.79028	2.66454e-12	15.5453	3.18132e-12	1.57261	2.892e-12	9.11981
8.42809e-12	1.06132	1.40745e-12	2.42431	2.63194e-12	6.80464	8.3276e-12	1.0274	1.7695e-12	2.0355	2.10085e-12	11.3847
4.23596e-12	1.0363	1.02883e-12	4.03023	2.61438e-12	6.75593	3.34696e-12	1.00739	3.12122e-12	3.14298	1.99213e-12	7.00804
1.03075e-11	1.05346	3.08076e-12	2.8291	8.01284e-13	9.64318	2.59523e-12	1.03463	2.11276e-12	1.99963	1.52408e-12	7.53117
2.1491e-11	1.02501	1.11346e-12	2.89869	2.85173e-12	6.79028	4.70158e-12	1.38069	2.01618e-12	1.63082	1.50872e-12	7.14143
3.87452e-12	1.61547	1.21276e-12	2.8032	1.19005e-12	7.87445	2.50344e-12	1.13833	2.18042e-12	2.54445	2.01205e-12	7.30611
5.7239e-12	1.04943	1.13595e-12	3.78274	2.892e-12	7.28529	5.7239e-12	2.4488	1.97838e-12	1.61272	1.49039e-12	7.02406
5.49989e-12	1.51513	1.10124e-12	4.76239	2.45181e-12	7.82887	5.60559e-12	1.379	2.22168e-12	3.96562	1.58549e-12	9.03957
4.23596e-12	1.0363	5.4095e-12	1.66944	1.91118e-12	7.65012	4.36574e-12	1.04724	2.26847e-12	5.01097	1.51668e-12	7.20166
2.04431e-12	3.5973	4.53455e-12	1.62681	3.91739e-12	7.1582	4.70158e-12	1.38069	3.77141e-12	1.52217	3.47311e-12	6.81035
8.42809e-12	1.06132	4.53455e-12	1.62681	2.51114e-12	7.2923	5.7239e-12	2.4488	2.20581e-12	1.70724	3.60354e-12	6.802
2.29363e-12	1.84337	4.07567e-12	2.11892	3.04174e-12	7.1652	2.50757e-12	1.22614	2.24378e-12	6.31409	1.96875e-12	7.14252
1.81949e-12	3.34428	1.11144e-11	2.07864	1.54975e-12	7.37313	2.52502e-12	1.30091	2.09389e-12	1.88663	1.72134e-12	6.69489
2.31682e-12	1.93051	1.02883e-12	4.03023	2.22318e-12	7.31031	2.99795e-12	1.05847	1.90721e-12	1.46149	3.07063e-12	7.58258
2.18779e-12	1.80824	1.13595e-12	3.78274	2.91911e-12	7.25801	4.36574e-12	1.04724	2.24415e-12	1.57501	2.0004e-12	7.40975
4.08875e-12	1.61034	1.21276e-12	2.8032	7.74792e-13	8.37074	8.3276e-12	1.0274	1.76526e-12	2.11496	2.66945e-12	7.19634
3.14361e-12	1.6772	1.8292e-12	2.27987	2.31542e-12	7.62794	3.2639e-12	1.04947	3.66135e-12	1.39967	2.45016e-12	10.157
6.98138e-12	1.62817	2.76473e-12	2.16776	3.09875e-12	7.16569	7.96868e-12	0.974744	1.77861e-12	1.64481	1.63921e-12	36.2954
2.77623e-12	2.65149	3.3216e-12	2.21204	2.63194e-12	6.80464	2.54677e-12	1.39986	6.39041e-12	1.42428	7.84318e-12	6.77571
1.95973e-12	3.22301	6.76067e-12	2.11549	2.53544e-12	7.25681	2.59523e-12	1.03463	1.76817e-12	1.79105	2.63194e-12	6.87261
2.56786e-12	1.70309	1.82961e-12	2.6492	1.08247e-12	7.43779	2.59001e-12	1.32628	1.77e-12	1.73749	1.80969e-12	6.99516
5.11854e-12	1.53639	1.87391e-12	2.23784	2.43426e-12	7.35055	4.11079e-12	1.06708	1.81195e-12	24.9041	1.50253e-12	7.22416
2.04119e-12	2.25287	1.40745e-12	2.42431	2.45199e-12	7.3287	2.65019e-12	1.24181	1.94728e-12	1.56756	1.95254e-12	6.95487
3.4491e-12	1.65358	1.11346e-12	2.89869	1.12424e-12	7.91886	3.04143e-12	1.15139	2.27641e-12	17.8053	2.13575e-12	32.9887
2.13254e-12	2.45077	3.04759e-12	2.16462	1.05851e-12	7.81627	3.9351e-12	0.975584	3.25988e-12	1.63482	2.892e-12	9.11981
1.93096e-12	7.93475	1.10124e-12	4.76239	1.19667e-11	7.07031	2.57108e-12	1.38724	1.79599e-12	5.32006	2.1512e-12	7.36396
2.1491e-11	1.02501	3.08076e-12	2.8291	2.51952e-12	7.93625	5.41856e-12	1.51224	4.34732e-12	1.47837	3.10336e-12	9.58743
1.90632e-12	2.2447	3.15485e-12	2.13292	3.25389e-12	6.74493	2.61796e-12	1.27076	1.91967e-12	1.46895	3.1264e-12	6.93213
1.03075e-11	1.05346	2.43932e-12	2.16964	6.89892e-13	9.62142	3.34696e-12	1.00739	2.91899e-12	1.42837	1.61003e-12	11.7711
3.48196e-12	1.58549	4.2575e-12	1.65095	2.77596e-12	7.30535	2.53305e-12	1.3284	1.76015e-12	1.92304	1.61981e-12	15.825
3.82339e-12	1.63248	5.4095e-12	1.66944	2.89267e-12	7.28568	2.66454e-12	15.5453	1.14255e-11	1.37605	2.07356e-12	8.74898
5.7239e-12	1.04943	1.94997e-12	2.26696	4.26478e-12	6.71237	2.64112e-12	5.23784	1.81804e-12	1.62169	1.82028e-12	6.83868
2.65529e-12	1.6356	2.77136e-12	2.16351	2.12986e-12	7.27733	2.55136e-12	1.51575	2.10864e-12	1.42763	1.98851e-12	7.04159
4.25063e-12	1.56391	1.48477e-12	2.40054	1.32393e-12	7.42629	2.80745e-12	1.16801	2.22506e-12	1.63143	1.55477e-12	7.62479
3.87452e-12	1.61547	3.39062e-12	2.19358	1.71117e-12	7.33811	2.59171e-12	1.91779	1.77976e-12	2.83427	1.53491e-12	7.47739
1.79449e-12	7.79597	2.25023e-12	2.23322	2.45016e-12	7.60081	2.50344e-12	1.13833	1.08091e-11	1.38124	2.11415e-12	14.8511
2.72481e-12	1.77772	3.86598e-12	2.18599	8.76724e-13	8.3753	5.60559e-12	1.379	1.79841e-12	8.45377	1.54742e-12	7.73618
4.36855e-12	1.60207	1.18938e-11	2.06836	1.18922e-11	7.14026	2.62223e-12	2.96535	2.26983e-12	7.69075	1.77035e-12	6.84253
3.90872e-12	1.54239	3.67082e-12	2.15595	1.59201e-12	7.59805	2.5066e-12	1.12972	3.59379e-12	1.44904	2.55455e-12	7.32294

## Sheet: 10a-d
panel a			panel b			panel c		panel d
Group	Balanced	Minimum	Group	Balanced	Minimum	x	y	Group	Balanced	Minimum
1	7.61149e-12	4.34996e-12	1	1.42943	19.7991	0.8	0.953125	1	0.0151685	0.00232225
1	1.89704e-12	1.1608e-12	1	1.43212	19.758	1.8	0.964844	1	0.0158452	0.00136603
1	1.59901e-12	9.4796e-13	1	1.42657	19.7056	2.8	0.96875	1	0.0106041	0.0014514
1	9.79736e-12	7.42323e-12	1	1.44513	19.8126	3.8	0.980469	1	0.007798	0.000700089
1	1.24268e-12	7.56205e-13	1	1.43809	19.707	4.8	0.980469	1	0.0132911	0.000665938
1	1.64041e-12	1.0813e-12	1	1.4625	20.0699	5.8	0.988281	1	0.0108391	0.00122942
1	2.6897e-12	1.89011e-12	1	1.46732	20.107	1.2	0.972656	1	0.0100689	0.00121235
1	6.40564e-13	4.51509e-13	1	1.46621	20.1685	2.2	0.980469	1	0.0151685	0.00232225
1	1.09811e-12	5.10418e-13	1	1.46293	20.1964	3.2	0.96875	1	0.0108391	0.00122942
1	1.94294e-12	1.18625e-12	1	1.44997	20.0449	4.2	0.984375	1	0.0151685	0.00232225
1	6.93552e-13	4.15393e-13	1	NaN	NaN	5.2	0.980469	1	0.0108391	0.00122942
1	2.33597e-12	1.24415e-12	1	NaN	NaN	6.2	0.988281	1	0.0108391	0.00122942
1	1.75844e-12	1.17207e-12	1	NaN	NaN			1	0.0106041	0.0014514
1	6.96475e-13	6.20724e-13	1	NaN	NaN			1	0.0132911	0.000665938
1	1.52768e-12	1.18939e-12	1	NaN	NaN			1	0.0151685	0.00232225
1	4.36152e-12	2.65361e-12	1	NaN	NaN			1	0.0108391	0.00122942
1	2.18639e-12	1.60813e-12	1	NaN	NaN			1	0.0151685	0.00232225
1	1.96527e-12	8.99325e-13	1	NaN	NaN			1	0.0151685	0.00232225
1	1.03202e-12	6.58187e-13	1	NaN	NaN			1	0.0151685	0.00232225
1	7.0156e-12	4.84031e-12	1	NaN	NaN			1	0.0106041	0.0014514
1	7.19953e-13	4.51019e-13	1	NaN	NaN			1	0.0132911	0.000665938
1	7.37764e-13	6.12724e-13	1	NaN	NaN			1	0.0132911	0.000665938
1	8.52599e-13	5.95644e-13	1	NaN	NaN			1	0.0151685	0.00232225
1	1.32455e-12	7.78042e-13	1	NaN	NaN			1	0.0132911	0.000665938
1	1.88446e-12	1.18517e-12	1	NaN	NaN			1	0.0151685	0.00232225
1	1.3913e-12	7.17239e-13	1	NaN	NaN			1	0.0106041	0.0014514
1	1.79161e-12	1.06679e-12	1	NaN	NaN			1	0.0108391	0.00122942
1	1.18545e-12	4.85367e-13	1	NaN	NaN			1	0.0132911	0.000665938
1	4.55606e-12	2.15502e-12	1	NaN	NaN			1	0.0158452	0.00136603
1	1.53785e-12	1.16327e-12	1	NaN	NaN			1	0.0106041	0.0014514
1	2.12269e-12	1.10999e-12	1	NaN	NaN			1	0.0158452	0.00136603
1	2.37602e-12	9.90092e-13	1	NaN	NaN			1	0.0132911	0.000665938
1	8.87982e-13	6.31036e-13	1	NaN	NaN			1	0.0158452	0.00136603
1	2.08293e-12	1.44793e-12	1	NaN	NaN			1	0.0132911	0.000665938
1	1.0093e-12	8.11158e-13	1	NaN	NaN			1	0.0100689	0.00121235
1	1.03749e-12	6.89615e-13	1	NaN	NaN			1	0.0158452	0.00136603
1	1.93919e-12	1.71203e-12	1	NaN	NaN			1	0.0106041	0.0014514
1	8.53404e-13	6.14944e-13	1	NaN	NaN			1	0.0108391	0.00122942
1	7.34407e-13	4.43658e-13	1	NaN	NaN			1	0.0110712	0.000887917
1	5.78629e-13	2.69769e-13	1	NaN	NaN			1	0.0110712	0.000887917
1	9.4583e-13	7.65555e-13	1	NaN	NaN			1	0.0106041	0.0014514
1	3.06606e-12	1.85037e-12	1	NaN	NaN			1	0.0108391	0.00122942
1	2.06588e-12	1.12675e-12	1	NaN	NaN			1	0.007798	0.000700089
1	6.30683e-12	4.57222e-12	1	NaN	NaN			1	0.0110712	0.000887917
1	2.04557e-12	1.78081e-12	1	NaN	NaN			1	0.0158452	0.00136603
1	1.26016e-12	9.70159e-13	1	NaN	NaN			1	0.0132911	0.000665938
1	1.3429e-12	8.73025e-13	1	NaN	NaN			1	0.0158452	0.00136603
1	1.01878e-11	7.14519e-12	1	NaN	NaN			1	0.0108391	0.00122942
1	3.66579e-13	3.36586e-13	1	NaN	NaN			1	0.0132911	0.000665938
1	1.25793e-11	9.83101e-12	1	NaN	NaN			1	0.0132911	0.000665938
1	6.61501e-13	2.58715e-13	1	NaN	NaN			1	0.0100689	0.00121235
1	1.61596e-12	1.25382e-12	1	NaN	NaN			1	0.0100689	0.00121235
1	1.12114e-12	4.27148e-13	1	NaN	NaN			1	0.0100689	0.00121235
1	3.0924e-12	1.91409e-12	1	NaN	NaN			1	0.007798	0.000700089
1	1.82762e-12	1.15949e-12	1	NaN	NaN			1	0.007798	0.000700089
1	2.5091e-12	1.48203e-12	1	NaN	NaN			1	0.0158452	0.00136603
1	9.94344e-12	6.57398e-12	1	NaN	NaN			1	0.0110712	0.000887917
1	2.06796e-12	1.29158e-12	1	NaN	NaN			1	0.007798	0.000700089
1	1.6397e-12	9.71988e-13	1	NaN	NaN			1	0.007798	0.000700089
1	7.05113e-12	4.65439e-12	1	NaN	NaN			1	0.0108391	0.00122942
1	8.00512e-13	6.42413e-13	1	NaN	NaN			1	0.0100689	0.00121235
1	9.28407e-12	7.8806e-12	1	NaN	NaN			1	0.0151685	0.00232225
1	1.80872e-12	1.64647e-12	1	NaN	NaN			1	0.0100689	0.00121235
1	5.06189e-12	2.48928e-12	1	NaN	NaN			1	0.0110712	0.000887917
1	3.05573e-12	1.92655e-12	1	NaN	NaN			1	0.0106041	0.0014514
1	5.88689e-13	4.25561e-13	1	NaN	NaN			1	0.0132911	0.000665938
1	1.62639e-12	1.06255e-12	1	NaN	NaN			1	0.0151685	0.00232225
1	9.70549e-12	5.60975e-12	1	NaN	NaN			1	0.007798	0.000700089
1	1.03022e-12	6.86191e-13	1	NaN	NaN			1	0.0108391	0.00122942
1	1.48054e-12	1.02015e-12	1	NaN	NaN			1	0.0158452	0.00136603
1	1.35626e-12	9.91597e-13	1	NaN	NaN			1	0.0151685	0.00232225
1	2.39685e-12	1.72276e-12	1	NaN	NaN			1	0.0100689	0.00121235
1	1.94131e-12	1.35371e-12	1	NaN	NaN			1	0.0106041	0.0014514
1	1.62734e-12	1.1235e-12	1	NaN	NaN			1	0.0108391	0.00122942
1	1.19237e-12	6.81473e-13	1	NaN	NaN			1	0.0158452	0.00136603
1	2.01788e-12	1.35945e-12	1	NaN	NaN			1	0.0132911	0.000665938
1	8.03999e-12	4.67838e-12	1	NaN	NaN			1	0.007798	0.000700089
1	1.10139e-12	9.17375e-13	1	NaN	NaN			1	0.0158452	0.00136603
1	9.89621e-12	5.91691e-12	1	NaN	NaN			1	0.007798	0.000700089
1	1.23646e-12	6.745e-13	1	NaN	NaN			1	0.0132911	0.000665938
1	3.89166e-12	1.79217e-12	1	NaN	NaN			1	0.007798	0.000700089
1	2.27194e-11	1.75591e-11	1	NaN	NaN			1	0.0108391	0.00122942
1	9.12811e-12	6.20398e-12	1	NaN	NaN			1	0.0108391	0.00122942
1	1.37046e-12	1.01737e-12	1	NaN	NaN			1	0.0106041	0.0014514
1	1.15359e-12	9.57342e-13	1	NaN	NaN			1	0.0100689	0.00121235
1	4.86393e-13	3.83506e-13	1	NaN	NaN			1	0.0151685	0.00232225
1	1.39316e-12	7.32933e-13	1	NaN	NaN			1	0.0106041	0.0014514
1	1.27188e-12	5.3952e-13	1	NaN	NaN			1	0.0132911	0.000665938
1	2.32552e-12	1.34399e-12	1	NaN	NaN			1	0.007798	0.000700089
1	1.7856e-12	1.026e-12	1	NaN	NaN			1	0.0158452	0.00136603
1	9.0318e-13	5.42377e-13	1	NaN	NaN			1	0.0100689	0.00121235
1	1.77965e-12	1.2571e-12	1	NaN	NaN			1	0.0158452	0.00136603
1	6.88531e-12	5.1809e-12	1	NaN	NaN			1	0.0158452	0.00136603
1	9.21289e-12	6.54997e-12	1	NaN	NaN			1	0.0151685	0.00232225
1	1.68668e-12	1.15717e-12	1	NaN	NaN			1	0.0106041	0.0014514
1	5.92671e-12	3.27478e-12	1	NaN	NaN			1	0.0106041	0.0014514
1	2.64132e-12	1.25778e-12	1	NaN	NaN			1	0.0151685	0.00232225
1	2.17334e-12	1.25829e-12	1	NaN	NaN			1	0.007798	0.000700089
1	7.41302e-13	4.63039e-13	1	NaN	NaN			1	0.0151685	0.00232225
1	1.7343e-12	1.73566e-12	1	NaN	NaN			1	0.007798	0.000700089
1	6.94198e-13	4.46479e-13	1	NaN	NaN			1	0.0106041	0.0014514
1	2.32183e-12	1.83354e-12	1	NaN	NaN			1	0.0158452	0.00136603
1	1.51784e-12	7.28924e-13	1	NaN	NaN			1	0.007798	0.000700089
1	1.86081e-12	1.17258e-12	1	NaN	NaN			1	0.0108391	0.00122942
1	2.15755e-12	1.64745e-12	1	NaN	NaN			1	0.0108391	0.00122942
1	1.14099e-12	6.36617e-13	1	NaN	NaN			1	0.007798	0.000700089
1	2.17165e-12	1.83642e-12	1	NaN	NaN			1	0.0106041	0.0014514
1	5.77335e-13	4.37472e-13	1	NaN	NaN			1	0.0100689	0.00121235
1	9.07458e-13	4.38375e-13	1	NaN	NaN			1	0.0158452	0.00136603
1	9.90606e-13	5.48585e-13	1	NaN	NaN			1	0.0110712	0.000887917
1	6.61244e-13	4.39274e-13	1	NaN	NaN			1	0.0100689	0.00121235
1	1.12362e-11	9.35003e-12	1	NaN	NaN			1	0.0108391	0.00122942
1	6.148e-13	4.60988e-13	1	NaN	NaN			1	0.007798	0.000700089
1	6.43223e-13	4.11695e-13	1	NaN	NaN			1	0.0106041	0.0014514
1	1.16849e-12	6.18929e-13	1	NaN	NaN			1	0.0158452	0.00136603
1	2.45067e-12	1.53533e-12	1	NaN	NaN			1	0.007798	0.000700089
1	6.57355e-13	4.76018e-13	1	NaN	NaN			1	0.0158452	0.00136603
1	2.19766e-12	1.17168e-12	1	NaN	NaN			1	0.0151685	0.00232225
1	5.54044e-12	2.93727e-12	1	NaN	NaN			1	0.0100689	0.00121235
1	1.44967e-11	9.45082e-12	1	NaN	NaN			1	0.0151685	0.00232225
1	7.23932e-13	4.04254e-13	1	NaN	NaN			1	0.0132911	0.000665938
1	1.17959e-12	6.93472e-13	1	NaN	NaN			1	0.0108391	0.00122942
1	4.29293e-12	2.19306e-12	1	NaN	NaN			1	0.0106041	0.0014514
1	3.70384e-13	3.24835e-13	1	NaN	NaN			1	0.0100689	0.00121235
1	2.57198e-12	1.59259e-12	1	NaN	NaN			1	0.007798	0.000700089
1	3.67222e-12	2.52592e-12	1	NaN	NaN			1	0.007798	0.000700089
1	9.58869e-13	4.91357e-13	1	NaN	NaN			1	0.007798	0.000700089
1	8.22763e-13	6.86272e-13	1	NaN	NaN			1	0.0158452	0.00136603
1	2.74204e-12	1.44866e-12	1	NaN	NaN			1	0.0158452	0.00136603
1	1.36947e-12	1.60615e-12	1	NaN	NaN			1	0.0158452	0.00136603
1	3.29584e-12	2.12346e-12	1	NaN	NaN			1	0.0132911	0.000665938
1	1.04774e-12	7.65528e-13	1	NaN	NaN			1	0.007798	0.000700089
1	1.64677e-12	8.81358e-13	1	NaN	NaN			1	0.0108391	0.00122942
1	5.01634e-12	2.70359e-12	1	NaN	NaN			1	0.007798	0.000700089
1	4.48794e-12	3.09206e-12	1	NaN	NaN			1	0.0108391	0.00122942
1	8.59257e-13	5.32524e-13	1	NaN	NaN			1	0.007798	0.000700089
1	7.83359e-12	6.82911e-12	1	NaN	NaN			1	0.0158452	0.00136603
1	2.1036e-12	1.81979e-12	1	NaN	NaN			1	0.0158452	0.00136603
1	7.42204e-12	4.26394e-12	1	NaN	NaN			1	0.0132911	0.000665938
1	8.49458e-12	6.29035e-12	1	NaN	NaN			1	0.0158452	0.00136603
1	4.88119e-13	4.13675e-13	1	NaN	NaN			1	0.0100689	0.00121235
1	2.12323e-12	1.56161e-12	1	NaN	NaN			1	0.0132911	0.000665938
1	1.38912e-11	8.93353e-12	1	NaN	NaN			1	0.007798	0.000700089
1	1.96745e-12	1.15997e-12	1	NaN	NaN			1	0.0158452	0.00136603
1	1.35787e-12	8.82126e-13	1	NaN	NaN			1	0.007798	0.000700089
1	2.28227e-12	1.99771e-12	1	NaN	NaN			1	0.0151685	0.00232225
1	9.00413e-13	7.18865e-13	1	NaN	NaN			1	0.0132911	0.000665938
1	1.34431e-12	7.27967e-13	1	NaN	NaN			1	0.0108391	0.00122942
1	2.30246e-12	7.83095e-13	1	NaN	NaN			1	0.0151685	0.00232225
1	2.3584e-12	1.62638e-12	1	NaN	NaN			1	0.0108391	0.00122942
1	1.0915e-12	7.73179e-13	1	NaN	NaN			1	0.0158452	0.00136603
1	1.13856e-12	8.58342e-13	1	NaN	NaN			1	0.0132911	0.000665938
1	1.3838e-11	1.21069e-11	1	NaN	NaN			1	0.0158452	0.00136603
1	1.31017e-12	8.23232e-13	1	NaN	NaN			1	0.0108391	0.00122942
1	8.71899e-12	6.69897e-12	1	NaN	NaN			1	0.0132911	0.000665938
1	1.65002e-12	1.14641e-12	1	NaN	NaN			1	0.0110712	0.000887917
1	1.41179e-12	1.00285e-12	1	NaN	NaN			1	0.0106041	0.0014514
1	9.55587e-13	7.99852e-13	1	NaN	NaN			1	0.0106041	0.0014514
1	1.1092e-12	8.33868e-13	1	NaN	NaN			1	0.0106041	0.0014514
1	2.27053e-12	1.36749e-12	1	NaN	NaN			1	0.0158452	0.00136603
1	2.34955e-12	1.62939e-12	1	NaN	NaN			1	0.0158452	0.00136603
1	1.18106e-11	1.05634e-11	1	NaN	NaN			1	0.0132911	0.000665938
1	1.63959e-12	1.06923e-12	1	NaN	NaN			1	0.0158452	0.00136603
1	1.60137e-12	9.08323e-13	1	NaN	NaN			1	0.0106041	0.0014514
1	3.37777e-12	3.42438e-12	1	NaN	NaN			1	0.0110712	0.000887917
1	3.27571e-12	2.55282e-12	1	NaN	NaN			1	0.0132911	0.000665938
1	1.40732e-12	9.32053e-13	1	NaN	NaN			1	0.0132911	0.000665938
1	3.64791e-12	2.84807e-12	1	NaN	NaN			1	0.0110712	0.000887917
1	7.05154e-12	5.40598e-12	1	NaN	NaN			1	0.0106041	0.0014514
1	2.17965e-11	1.59858e-11	1	NaN	NaN			1	0.0106041	0.0014514
1	1.15147e-12	5.81214e-13	1	NaN	NaN			1	0.0106041	0.0014514
1	5.43139e-12	3.42877e-12	1	NaN	NaN			1	0.0158452	0.00136603
1	1.84267e-12	1.10227e-12	1	NaN	NaN			1	0.007798	0.000700089
1	1.59774e-12	1.0239e-12	1	NaN	NaN			1	0.007798	0.000700089
1	1.26865e-12	9.29168e-13	1	NaN	NaN			1	0.0100689	0.00121235
1	9.5617e-13	4.6435e-13	1	NaN	NaN			1	0.0132911	0.000665938
1	2.59121e-12	2.43032e-12	1	NaN	NaN			1	0.0106041	0.0014514
1	7.81471e-12	5.24019e-12	1	NaN	NaN			1	0.0100689	0.00121235
1	2.38998e-12	1.68807e-12	1	NaN	NaN			1	0.007798	0.000700089
1	1.52741e-12	6.76085e-13	1	NaN	NaN			1	0.0108391	0.00122942
1	7.19568e-12	5.7084e-12	1	NaN	NaN			1	0.0106041	0.0014514
1	2.1837e-11	1.5801e-11	1	NaN	NaN			1	0.0108391	0.00122942
1	4.82167e-12	3.37771e-12	1	NaN	NaN			1	0.0108391	0.00122942
1	8.92486e-12	4.57229e-12	1	NaN	NaN			1	0.0110712	0.000887917
1	9.38914e-12	6.52647e-12	1	NaN	NaN			1	0.007798	0.000700089
1	2.2494e-12	1.57241e-12	1	NaN	NaN			1	0.0158452	0.00136603
1	9.22194e-12	7.98725e-12	1	NaN	NaN			1	0.0100689	0.00121235
1	1.13799e-12	6.98554e-13	1	NaN	NaN			1	0.0110712	0.000887917
1	5.52911e-13	3.12125e-13	1	NaN	NaN			1	0.0108391	0.00122942
1	1.59816e-12	1.15851e-12	1	NaN	NaN			1	0.0100689	0.00121235
1	1.97831e-12	1.17793e-12	1	NaN	NaN			1	0.0110712	0.000887917
1	1.26152e-12	9.96996e-13	1	NaN	NaN			1	0.0106041	0.0014514
1	1.1986e-12	7.55581e-13	1	NaN	NaN			1	0.0158452	0.00136603
1	1.92742e-12	1.08982e-12	1	NaN	NaN			1	0.0100689	0.00121235
1	7.83428e-12	6.49798e-12	1	NaN	NaN			1	0.0132911	0.000665938
1	8.38709e-13	6.97639e-13	1	NaN	NaN			1	0.0151685	0.00232225
1	5.84929e-12	2.73447e-12	1	NaN	NaN			1	0.0151685	0.00232225
1	5.75176e-12	2.39441e-12	1	NaN	NaN			1	0.0108391	0.00122942
1	3.04909e-12	2.03836e-12	1	NaN	NaN			1	0.0158452	0.00136603
1	2.82934e-12	2.00341e-12	1	NaN	NaN			1	0.0100689	0.00121235
1	3.62497e-12	2.67892e-12	1	NaN	NaN			1	0.0151685	0.00232225
1	1.5745e-12	8.16434e-13	1	NaN	NaN			1	0.0151685	0.00232225
1	2.19626e-12	1.53975e-12	1	NaN	NaN			1	0.0100689	0.00121235
1	7.9276e-13	6.22074e-13	1	NaN	NaN			1	0.007798	0.000700089
1	1.98691e-12	1.1465e-12	1	NaN	NaN			1	0.0108391	0.00122942
1	7.86595e-13	6.3836e-13	1	NaN	NaN			1	0.0108391	0.00122942
1	2.22225e-12	2.09335e-12	1	NaN	NaN			1	0.0106041	0.0014514
1	3.28075e-12	2.02693e-12	1	NaN	NaN			1	0.007798	0.000700089
1	2.17097e-12	1.77361e-12	1	NaN	NaN			1	0.0151685	0.00232225
1	7.54147e-13	5.60402e-13	1	NaN	NaN			1	0.0100689	0.00121235
1	2.02451e-12	1.39064e-12	1	NaN	NaN			1	0.0108391	0.00122942
1	3.61129e-12	2.23996e-12	1	NaN	NaN			1	0.0108391	0.00122942
1	1.60868e-12	1.24335e-12	1	NaN	NaN			1	0.0108391	0.00122942
1	6.45235e-13	5.95923e-13	1	NaN	NaN			1	0.0132911	0.000665938
1	1.5444e-12	1.08021e-12	1	NaN	NaN			1	0.0108391	0.00122942
1	1.41129e-12	7.2217e-13	1	NaN	NaN			1	0.0110712	0.000887917
1	1.09347e-12	6.41985e-13	1	NaN	NaN			1	0.0108391	0.00122942
1	2.60255e-12	1.78075e-12	1	NaN	NaN			1	0.0151685	0.00232225
1	5.47941e-13	3.31592e-13	1	NaN	NaN			1	0.0108391	0.00122942
1	4.17444e-12	2.17957e-12	1	NaN	NaN			1	0.0151685	0.00232225
1	8.07168e-13	4.61557e-13	1	NaN	NaN			1	0.0110712	0.000887917
1	1.02822e-12	4.99212e-13	1	NaN	NaN			1	0.0108391	0.00122942
1	1.91055e-12	1.36953e-12	1	NaN	NaN			1	0.0158452	0.00136603
1	5.32225e-13	3.18882e-13	1	NaN	NaN			1	0.0158452	0.00136603
1	1.13963e-11	8.37663e-12	1	NaN	NaN			1	0.0158452	0.00136603
1	1.52243e-12	1.10543e-12	1	NaN	NaN			1	0.007798	0.000700089
1	3.66215e-12	2.2926e-12	1	NaN	NaN			1	0.0108391	0.00122942
1	2.56816e-12	1.80509e-12	1	NaN	NaN			1	0.0151685	0.00232225
1	1.68138e-12	6.37865e-13	1	NaN	NaN			1	0.0132911	0.000665938
1	3.59024e-12	2.86371e-12	1	NaN	NaN			1	0.0158452	0.00136603
1	8.01767e-12	5.26607e-12	1	NaN	NaN			1	0.0106041	0.0014514
1	1.51405e-12	9.11455e-13	1	NaN	NaN			1	0.0151685	0.00232225
1	1.08737e-12	7.78965e-13	1	NaN	NaN			1	0.0132911	0.000665938
1	3.57046e-12	2.78044e-12	1	NaN	NaN			1	0.0151685	0.00232225
1	3.45185e-12	2.24176e-12	1	NaN	NaN			1	0.0158452	0.00136603
1	1.936e-12	1.10447e-12	1	NaN	NaN			1	0.0151685	0.00232225
1	2.0077e-12	1.12404e-12	1	NaN	NaN			1	0.0151685	0.00232225
1	2.00611e-12	1.43291e-12	1	NaN	NaN			1	0.0106041	0.0014514
1	2.36422e-12	1.78361e-12	1	NaN	NaN			1	0.0132911	0.000665938
1	1.9242e-12	1.27933e-12	1	NaN	NaN			1	0.0100689	0.00121235
1	1.18716e-12	7.68782e-13	1	NaN	NaN			1	0.0132911	0.000665938
1	2.17411e-12	1.29742e-12	1	NaN	NaN			1	0.0108391	0.00122942
1	1.87538e-12	1.53646e-12	1	NaN	NaN			1	0.0106041	0.0014514
1	9.36426e-13	4.00848e-13	1	NaN	NaN			1	0.007798	0.000700089
1	1.32898e-12	7.81851e-13	1	NaN	NaN			1	0.0132911	0.000665938
1	3.22684e-12	1.86383e-12	1	NaN	NaN			1	0.0100689	0.00121235
1	9.61139e-13	8.03495e-13	1	NaN	NaN			1	0.007798	0.000700089
1	2.20112e-12	1.2843e-12	1	NaN	NaN			1	0.0100689	0.00121235
1	7.52371e-13	6.98476e-13	1	NaN	NaN			1	0.0158452	0.00136603
1	1.99577e-12	1.87438e-12	1	NaN	NaN			1	0.0106041	0.0014514
1	1.43648e-12	8.58587e-13	1	NaN	NaN			1	0.0158452	0.00136603
1	1.05676e-12	7.4264e-13	1	NaN	NaN			1	0.0100689	0.00121235
1	1.86622e-12	1.1244e-12	1	NaN	NaN			1	0.0100689	0.00121235
1	1.45258e-11	1.07607e-11	1	NaN	NaN			1	0.0132911	0.000665938
1	2.06475e-12	1.17949e-12	1	NaN	NaN			1	0.0100689	0.00121235
1	9.51037e-12	7.5845e-12	1	NaN	NaN			1	0.0100689	0.00121235
2	2.96716e-12	1.55529e-12	2	0.00399976	0.0473007			2	0	0.000195874
2	2.01943e-12	6.34453e-13	2	0.00397937	0.0472723			2	0	8.51327e-05
2	1.15916e-12	7.90883e-13	2	0.00609916	0.0591384			2	0	0
2	4.17778e-12	1.51384e-12	2	0.00399097	0.0551715			2	0	0
2	8.39736e-13	3.85503e-13	2	0.0039006	0.0525534			2	0	0
2	1.99278e-12	6.1463e-13	2	0.00389717	0.059567			2	0	1.45348e-05
2	2.9587e-12	1.14317e-12	2	0.00404145	0.0461177			2	0	3.94517e-05
2	8.54373e-13	2.89816e-13	2	0.00204815	0.0303304			2	0	0.000195874
2	1.4572e-12	8.40006e-13	2	0.00209895	0.0313409			2	0	1.45348e-05
2	1.12203e-12	7.12079e-13	2	0.00212137	0.0318122			2	0	0.000195874
2	5.09501e-13	2.27335e-13	2	0.00252517	0.0362002			2	0	1.45348e-05
2	2.89972e-12	6.66325e-13	2	0.0021035	0.0268691			2	0	1.45348e-05
2	1.40942e-12	6.83143e-13	2	0.00218241	0.0248377			2	0	0
2	1.14849e-12	5.73722e-13	2	0.00211261	0.0284776			2	0	0
2	1.08192e-12	3.31617e-13	2	0.00322079	0.0279534			2	0	0.000195874
2	2.93433e-12	9.93578e-13	2	0.00204667	0.0313638			2	0	1.45348e-05
2	2.4234e-12	1.42757e-12	2	0.00220536	0.0300968			2	0	0.000195874
2	3.27631e-12	6.58632e-13	2	0.00213002	0.0309095			2	0	0.000195874
2	1.01913e-12	3.89501e-13	2	0.00248342	0.0252026			2	0	0.000195874
2	2.47757e-12	7.77055e-13	2	0.00209211	0.029273			2	0	0
2	8.0812e-13	3.93456e-13	2	0.00210191	0.0284339			2	0	0
2	7.76761e-13	2.27369e-13	2	0.00221072	0.0304282			2	0	0
2	7.58056e-13	3.58074e-13	2	0.00210232	0.0303659			2	0	0.000195874
2	1.62033e-12	7.71508e-13	2	0.00209414	0.0268889			2	0	0
2	1.19618e-12	1.24324e-12	2	0.0030581	0.0310566			2	0	0.000195874
2	1.48901e-12	8.88363e-13	2	0.00218946	0.0291719			2	0	0
2	1.25558e-12	6.75195e-13	2	0.00209612	0.033393			2	0	1.45348e-05
2	1.31811e-12	3.50437e-13	2	0.0021987	0.0285087			2	0	0
2	4.98131e-12	2.7944e-12	2	0.00210506	0.0270849			2	0	8.51327e-05
2	9.9124e-13	4.82428e-13	2	0.00250879	0.0335858			2	0	0
2	2.31849e-12	6.0586e-13	2	0.00218042	0.0316856			2	0	8.51327e-05
2	3.26226e-12	1.59446e-12	2	0.00210653	0.0284523			2	0	0
2	6.00278e-13	3.84227e-13	2	0.0020479	0.0366768			2	0	8.51327e-05
2	1.25657e-12	8.34712e-13	2	0.00209478	0.0291275			2	0	0
2	6.56867e-13	3.44345e-13	2	0.00207708	0.028515			2	0	3.94517e-05
2	5.67416e-13	4.3715e-13	2	0.0021617	0.027301			2	0	8.51327e-05
2	1.06251e-12	6.74872e-13	2	0.00210386	0.0298224			2	0	0
2	6.55791e-13	2.1807e-13	2	0.00209987	0.0267798			2	0	1.45348e-05
2	8.57103e-13	2.31938e-13	2	0.0038631	0.0598345			2	0	1.0382e-05
2	9.89347e-13	4.82213e-13	2	0.00212006	0.0368042			2	0	1.0382e-05
2	6.83327e-13	2.19842e-13	2	0.00208483	0.0381195			2	0	0
2	1.89999e-12	8.67918e-13	2	0.0021852	0.0250511			2	0	1.45348e-05
2	1.79094e-12	1.09828e-12	2	0.00220148	0.0295382			2	0	0
2	3.19103e-12	1.34258e-12	2	0.00333689	0.0295487			2	0	1.0382e-05
2	1.18679e-12	1.22303e-12	2	0.00211032	0.0309963			2	0	8.51327e-05
2	5.33937e-13	2.27321e-13	2	0.00205378	0.0322207			2	0	0
2	7.1618e-13	3.2689e-13	2	0.00215727	0.0298494			2	0	8.51327e-05
2	5.31492e-12	3.16258e-12	2	0.00211921	0.0276918			2	0	1.45348e-05
2	3.90057e-13	2.46233e-13	2	0.00226943	0.0312827			2	0	0
2	6.12139e-12	2.84917e-12	2	0.00208685	0.0307667			2	0	0
2	9.94414e-13	1.97793e-13	2	0.00209101	0.0299458			2	0	3.94517e-05
2	8.60164e-13	3.48494e-13	2	0.0020596	0.0317931			2	0	3.94517e-05
2	1.36464e-12	5.24599e-13	2	0.00208159	0.0258616			2	0	3.94517e-05
2	2.96612e-12	8.60265e-13	2	0.0019942	0.0265967			2	0	0
2	2.35342e-12	1.11035e-12	2	0.00213904	0.0290175			2	0	0
2	2.18071e-12	8.84852e-13	2	0.00206837	0.0295509			2	0	8.51327e-05
2	3.96983e-12	1.59125e-12	2	0.00208805	0.0309485			2	0	1.0382e-05
2	2.34607e-12	9.51553e-13	2	0.00209963	0.026482			2	0	0
2	1.24621e-12	3.75694e-13	2	0.00217185	0.0293635			2	0	0
2	3.81582e-12	1.50596e-12	2	0.00200441	0.0297289			2	0	1.45348e-05
2	7.58836e-13	3.6558e-13	2	0.00214618	0.0326576			2	0	3.94517e-05
2	3.39566e-12	1.98776e-12	2	0.00338194	0.0265453			2	0	0.000195874
2	1.27102e-12	6.82223e-13	2	0.00206144	0.0305678			2	0	3.94517e-05
2	4.48847e-12	2.80992e-12	2	0.00205186	0.0289802			2	0	1.0382e-05
2	3.21331e-12	1.68989e-12	2	0.00213618	0.0345072			2	0	0
2	5.33331e-13	1.78672e-13	2	0.0020673	0.0288007			2	0	0
2	1.25246e-12	8.03356e-13	2	0.00212412	0.0311147			2	0	0.000195874
2	5.12022e-12	1.81087e-12	2	0.0021551	0.0316967			2	0	0
2	1.65962e-12	8.63379e-13	2	0.00219515	0.0338027			2	0	1.45348e-05
2	7.807e-13	4.96276e-13	2	0.00214081	0.0286109			2	0	8.51327e-05
2	7.4394e-13	3.85549e-13	2	0.00210361	0.0286622			2	0	0.000195874
2	1.51825e-12	6.82723e-13	2	0.00207449	0.0309067			2	0	3.94517e-05
2	1.46066e-12	8.15338e-13	2	0.00210848	0.0335028			2	0	0
2	1.03713e-12	3.35197e-13	2	0.0020802	0.0309763			2	0	1.45348e-05
2	2.07682e-12	6.59617e-13	2	0.00304268	0.0261809			2	0	8.51327e-05
2	1.43016e-12	7.46192e-13	2	0.00204664	0.0293449			2	0	0
2	5.06807e-12	3.53063e-12	2	0.00203907	0.0377808			2	0	0
2	2.30809e-12	6.05808e-13	2	0.00207379	0.0299067			2	0	8.51327e-05
2	4.95342e-12	2.00696e-12	2	0.00214444	0.0312379			2	0	0
2	1.79665e-12	1.00191e-12	2	0.00209512	0.0343482			2	0	0
2	5.64694e-12	1.86236e-12	2	0.00205034	0.0248332			2	0	0
2	1.05422e-11	5.99077e-12	2	0.00204423	0.0266596			2	0	1.45348e-05
2	3.59227e-12	2.19356e-12	2	0.00219618	0.0306454			2	0	1.45348e-05
2	9.37221e-13	5.33303e-13	2	0.0021254	0.0286362			2	0	0
2	1.3018e-12	7.49965e-13	2	0.00211389	0.0319188			2	0	3.94517e-05
2	3.53479e-13	2.2809e-13	2	0.00207659	0.0315951			2	0	0.000195874
2	1.08856e-12	4.20396e-13	2	0.00210028	0.0322531			2	0	0
2	1.12064e-12	2.47388e-13	2	0.00206712	0.034291			2	0	0
2	1.30389e-12	7.50607e-13	2	0.00209339	0.0303602			2	0	0
2	1.60846e-12	6.40567e-13	2	0.00217534	0.0261746			2	0	8.51327e-05
2	1.57391e-12	6.62434e-13	2	0.00210552	0.0276692			2	0	3.94517e-05
2	1.24093e-12	5.33674e-13	2	0.00207133	0.0349284			2	0	8.51327e-05
2	3.57944e-12	1.36278e-12	2	0.00211884	0.0339591			2	0	8.51327e-05
2	2.75295e-12	1.33858e-12	2	0.00205665	0.0301945			2	0	0.000195874
2	1.15178e-12	7.03025e-13	2	0.00345919	0.0286263			2	0	0
2	3.03732e-12	2.13843e-12	2	0.00211896	0.0281282			2	0	0
2	3.04976e-12	1.56584e-12	2	0.00207193	0.0304199			2	0	0.000195874
2	1.90812e-12	1.6578e-12	2	0.00207295	0.0285818			2	0	0
2	7.10862e-13	2.91836e-13	2	0.00209273	0.039907			2	0	0.000195874
2	1.12351e-12	6.50622e-13	2	0.00213959	0.0301591			2	0	0
2	6.59655e-13	3.23519e-13	2	0.00208707	0.0346			2	0	0
2	1.13972e-12	3.00065e-13	2	0.00206212	0.0298641			2	0	8.51327e-05
2	1.90442e-12	6.76044e-13	2	0.00211137	0.031885			2	0	0
2	8.31094e-13	4.52878e-13	2	0.00218027	0.0282139			2	0	1.45348e-05
2	1.24938e-12	5.82374e-13	2	0.00205881	0.0303151			2	0	1.45348e-05
2	1.22216e-12	4.97267e-13	2	0.00210548	0.0318258			2	0	0
2	2.0346e-12	7.01803e-13	2	0.00205647	0.0327306			2	0	0
2	3.70315e-13	2.28749e-13	2	0.00208055	0.0301366			2	0	3.94517e-05
2	8.67372e-13	3.02536e-13	2	0.00208547	0.026463			2	0	8.51327e-05
2	1.22526e-12	4.20784e-13	2	0.00336258	0.0294496			2	0	1.0382e-05
2	1.21805e-12	5.75168e-13	2	0.00223233	0.0295496			2	0	3.94517e-05
2	6.4111e-12	4.45004e-12	2	0.00332927	0.0323891			2	0	1.45348e-05
2	5.54682e-13	2.3583e-13	2	0.00312917	0.0348			2	0	0
2	4.89157e-13	2.32337e-13	2	0.00214318	0.036122			2	0	0
2	9.69406e-13	3.81968e-13	2	0.00332776	0.0331671			2	0	8.51327e-05
2	1.5911e-12	1.14404e-12	2	0.00209079	0.0287433			2	0	0
2	4.35732e-13	2.56249e-13	2	0.0020736	0.0325521			2	0	8.51327e-05
2	2.69339e-12	1.04875e-12	2	0.00205232	0.0298647			2	0	0.000195874
2	5.95915e-12	2.61702e-12	2	0.0020713	0.0294135			2	0	3.94517e-05
2	8.60906e-12	5.54871e-12	2	0.00208052	0.0317309			2	0	0.000195874
2	8.81455e-13	3.31919e-13	2	0.00206896	0.0272018			2	0	0
2	7.23707e-13	2.92759e-13	2	0.00209317	0.0290282			2	0	1.45348e-05
2	5.93577e-12	1.71322e-12	2	0.00201805	0.0267475			2	0	0
2	3.62954e-13	1.50698e-13	2	0.00211781	0.0299104			2	0	3.94517e-05
2	1.71198e-12	7.07854e-13	2	0.00251631	0.0301535			2	0	0
2	2.82051e-12	1.72185e-12	2	0.00208541	0.0290098			2	0	0
2	1.33484e-12	3.8244e-13	2	0.00206575	0.0272968			2	0	0
2	5.98285e-13	1.96575e-13	2	0.00340681	0.0312784			2	0	8.51327e-05
2	2.06831e-12	6.35337e-13	2	0.00209226	0.0389661			2	0	8.51327e-05
2	7.10502e-13	3.56485e-13	2	0.00209665	0.0348924			2	0	8.51327e-05
2	2.06286e-12	9.98949e-13	2	0.00204249	0.02943			2	0	0
2	7.15422e-13	2.26776e-13	2	0.00208149	0.0309691			2	0	0
2	1.75377e-12	7.66687e-13	2	0.00211001	0.0298417			2	0	1.45348e-05
2	3.06549e-12	1.8177e-12	2	0.00208835	0.0315957			2	0	0
2	1.7196e-12	5.7834e-13	2	0.00204236	0.0247599			2	0	1.45348e-05
2	6.87417e-13	2.69913e-13	2	0.00211866	0.0359394			2	0	0
2	3.23741e-12	1.66332e-12	2	0.00207616	0.0351404			2	0	8.51327e-05
2	9.17164e-13	3.63005e-13	2	0.0021845	0.0313891			2	0	8.51327e-05
2	5.48547e-12	3.13268e-12	2	0.00207918	0.0303648			2	0	0
2	3.5546e-12	1.92167e-12	2	0.00211988	0.0292107			2	0	8.51327e-05
2	9.62453e-13	4.65784e-13	2	0.00209169	0.0277686			2	0	3.94517e-05
2	2.57674e-12	1.46255e-12	2	0.00206151	0.0293941			2	0	0
2	6.67258e-12	3.47032e-12	2	0.00213312	0.0323638			2	0	0
2	1.56258e-12	1.03287e-12	2	0.00205413	0.0308185			2	0	8.51327e-05
2	8.2658e-13	4.53297e-13	2	0.00209783	0.0290547			2	0	0
2	1.01347e-12	4.67368e-13	2	0.002093	0.0259222			2	0	0.000195874
2	6.61494e-13	4.07666e-13	2	0.002107	0.0269839			2	0	0
2	2.08125e-12	7.77896e-13	2	0.00209738	0.033422			2	0	1.45348e-05
2	3.74334e-12	1.81264e-12	2	0.00206004	0.029078			2	0	0.000195874
2	2.34564e-12	1.17388e-12	2	0.00206782	0.0274871			2	0	1.45348e-05
2	1.29218e-12	4.01422e-13	2	0.00217375	0.0310563			2	0	8.51327e-05
2	4.68423e-13	2.0659e-13	2	0.00206932	0.0321357			2	0	0
2	4.48158e-12	2.03015e-12	2	0.00211462	0.0312707			2	0	8.51327e-05
2	1.53743e-12	6.00514e-13	2	0.00248897	0.0299021			2	0	1.45348e-05
2	3.19673e-12	1.3832e-12	2	0.00205918	0.0288999			2	0	0
2	1.17826e-12	1.0684e-12	2	0.002074	0.0307772			2	0	1.0382e-05
2	9.26927e-13	5.49256e-13	2	0.00209645	0.0307853			2	0	0
2	6.07169e-13	3.81685e-13	2	0.00212791	0.0296901			2	0	0
2	7.62713e-13	5.62036e-13	2	0.00209682	0.029032			2	0	0
2	2.03185e-12	9.50327e-13	2	0.00209679	0.0458342			2	0	8.51327e-05
2	2.82e-12	9.74231e-13	2	0.00204943	0.0359068			2	0	8.51327e-05
2	4.23528e-12	1.88622e-12	2	0.00209634	0.0241139			2	0	0
2	1.03166e-12	5.05983e-13	2	0.00209963	0.0267586			2	0	8.51327e-05
2	1.32624e-12	5.03865e-13	2	0.00207836	0.0481843			2	0	0
2	1.36155e-12	5.1028e-13	2	0.00213947	0.0278398			2	0	1.0382e-05
2	2.7186e-12	9.4653e-13	2	0.00208927	0.0350958			2	0	0
2	1.87947e-12	6.20129e-13	2	0.00206242	0.0295261			2	0	0
2	1.61889e-12	8.23621e-13	2	0.0020751	0.0275786			2	0	1.0382e-05
2	4.94885e-12	1.69504e-12	2	0.00206015	0.028112			2	0	0
2	1.18999e-11	7.40819e-12	2	0.00210916	0.0264302			2	0	0
2	1.56591e-12	9.75325e-13	2	0.0020775	0.0298597			2	0	0
2	4.84051e-12	2.1231e-12	2	0.00210423	0.0337741			2	0	8.51327e-05
2	3.51154e-12	1.28773e-12	2	0.0021331	0.0282881			2	0	0
2	1.911e-12	8.81389e-13	2	0.00209192	0.0294658			2	0	0
2	9.26374e-13	4.83339e-13	2	0.0020789	0.0316899			2	0	3.94517e-05
2	1.18368e-12	3.69944e-13	2	0.00206162	0.0294452			2	0	0
2	1.09789e-12	5.98653e-13	2	0.00214133	0.0273964			2	0	0
2	1.95137e-12	9.34689e-13	2	0.00207458	0.0302212			2	0	3.94517e-05
2	1.70642e-12	5.60028e-13	2	0.00207114	0.0274614			2	0	0
2	1.70462e-12	1.04522e-12	2	0.00210832	0.0354217			2	0	1.45348e-05
2	2.49711e-12	7.65159e-13	2	0.00307492	0.0352652			2	0	0
2	1.24772e-11	6.93778e-12	2	0.00200962	0.0291473			2	0	1.45348e-05
2	3.34766e-12	1.96267e-12	2	0.00214393	0.0283695			2	0	1.45348e-05
2	6.80901e-12	2.49002e-12	2	0.00210325	0.0365653			2	0	1.0382e-05
2	4.25907e-12	1.87894e-12	2	0.0020613	0.0379347			2	0	0
2	1.177e-12	3.94036e-13	2	0.00207044	0.0282667			2	0	8.51327e-05
2	5.24088e-12	1.37329e-12	2	0.00215227	0.0293181			2	0	3.94517e-05
2	7.02833e-13	3.58404e-13	2	0.00207135	0.0299538			2	0	1.0382e-05
2	8.57087e-13	4.22455e-13	2	0.00229261	0.0278952			2	0	1.45348e-05
2	9.59287e-13	4.10138e-13	2	0.00205859	0.0279898			2	0	3.94517e-05
2	1.1012e-12	3.13047e-13	2	0.00208489	0.0329847			2	0	1.0382e-05
2	1.03277e-12	3.09956e-13	2	0.00213234	0.0289045			2	0	0
2	9.57683e-13	5.44979e-13	2	0.00205802	0.0285446			2	0	8.51327e-05
2	1.67396e-12	8.39485e-13	2	0.00205442	0.0295422			2	0	3.94517e-05
2	3.03795e-12	1.37645e-12	2	0.00214604	0.0326393			2	0	0
2	1.28527e-12	4.95208e-13	2	0.00209567	0.030647			2	0	0.000195874
2	4.77192e-12	3.51181e-12	2	0.00210285	0.0270679			2	0	0.000195874
2	5.45254e-12	2.90572e-12	2	0.00201293	0.0281739			2	0	1.45348e-05
2	2.30737e-12	1.23077e-12	2	0.00207322	0.0297254			2	0	8.51327e-05
2	1.9124e-12	9.01198e-13	2	0.00208335	0.0313977			2	0	3.94517e-05
2	2.00278e-12	8.44262e-13	2	0.00209086	0.0285033			2	0	0.000195874
2	3.27866e-12	1.36022e-12	2	0.0021345	0.0281984			2	0	0.000195874
2	1.54365e-12	9.96292e-13	2	0.00215808	0.0296461			2	0	3.94517e-05
2	5.39389e-13	3.38852e-13	2	0.00205971	0.0317506			2	0	0
2	2.32809e-12	7.33529e-13	2	0.00209348	0.028892			2	0	1.45348e-05
2	8.05839e-13	2.77802e-13	2	0.00203675	0.0343659			2	0	1.45348e-05
2	1.38344e-12	6.35595e-13	2	0.00209707	0.0293542			2	0	0
2	3.57175e-12	1.24312e-12	2	0.00206645	0.0299006			2	0	0
2	1.63053e-12	3.52253e-13	2	0.00207734	0.0256196			2	0	0.000195874
2	8.41598e-13	3.06346e-13	2	0.00208465	0.0289322			2	0	3.94517e-05
2	1.25169e-12	8.39283e-13	2	0.00202405	0.0294664			2	0	1.45348e-05
2	3.8802e-12	1.72437e-12	2	0.00206915	0.0285095			2	0	1.45348e-05
2	1.16081e-12	6.76375e-13	2	0.00209354	0.0275449			2	0	1.45348e-05
2	9.22146e-13	2.83273e-13	2	0.00207781	0.0335832			2	0	0
2	1.31953e-12	2.81182e-13	2	0.00205504	0.0257231			2	0	1.45348e-05
2	1.75934e-12	7.79208e-13	2	0.00208343	0.0271795			2	0	1.0382e-05
2	9.95864e-13	8.11369e-13	2	0.00208026	0.0297046			2	0	1.45348e-05
2	1.27604e-12	6.64162e-13	2	0.00206611	0.0272045			2	0	0.000195874
2	4.17949e-13	2.05512e-13	2	0.00211148	0.0268062			2	0	1.45348e-05
2	2.63939e-12	1.02636e-12	2	0.00208796	0.0290638			2	0	0.000195874
2	7.65212e-13	2.22017e-13	2	0.00412187	0.0340676			2	0	1.0382e-05
2	1.40174e-12	4.35435e-13	2	0.00207345	0.029056			2	0	1.45348e-05
2	2.09412e-12	1.00748e-12	2	0.00206464	0.025549			2	0	8.51327e-05
2	4.72513e-13	2.10071e-13	2	0.00207998	0.0294001			2	0	8.51327e-05
2	5.28809e-12	2.68605e-12	2	0.00206514	0.0294926			2	0	8.51327e-05
2	6.68699e-13	2.6032e-13	2	0.00212782	0.027596			2	0	0
2	1.10584e-12	8.98712e-13	2	0.00216429	0.029323			2	0	1.45348e-05
2	1.68337e-12	8.25763e-13	2	0.00207243	0.0361035			2	0	0.000195874
2	2.53331e-12	4.97735e-13	2	0.00312681	0.0284127			2	0	0
2	1.88797e-12	8.01399e-13	2	0.00213206	0.0276316			2	0	8.51327e-05
2	2.55066e-12	1.5753e-12	2	0.00209458	0.0284639			2	0	0
2	9.12134e-13	3.72751e-13	2	0.00211467	0.0280794			2	0	0.000195874
2	1.64583e-12	6.42383e-13	2	0.00207889	0.0302652			2	0	0
2	2.16849e-12	7.74514e-13	2	0.00208311	0.0288427			2	0	0.000195874
2	2.4037e-12	8.49569e-13	2	0.00215537	0.0286957			2	0	8.51327e-05
2	2.06197e-12	6.98503e-13	2	0.00205437	0.0305953			2	0	0.000195874
2	1.46834e-12	8.02152e-13	2	0.00208283	0.0322054			2	0	0.000195874
2	1.96972e-12	5.48331e-13	2	0.00209952	0.0299376			2	0	0
2	4.12466e-12	1.59074e-12	2	0.00208552	0.027344			2	0	0
2	1.32746e-12	5.25955e-13	2	0.00209991	0.029283			2	0	3.94517e-05
2	1.29522e-12	4.40912e-13	2	0.00207563	0.0292038			2	0	0
2	3.1653e-12	9.24581e-13	2	0.00204787	0.0285209			2	0	1.45348e-05
2	1.10424e-12	1.10177e-12	2	0.00204159	0.0296092			2	0	0
2	1.29597e-12	3.84599e-13	2	0.00211595	0.0261917			2	0	0
2	1.35828e-12	5.59747e-13	2	0.00227437	0.0281464			2	0	0
2	2.15188e-12	1.23306e-12	2	0.00209338	0.0329858			2	0	3.94517e-05
2	8.63188e-13	3.2077e-13	2	0.00211724	0.029794			2	0	0
2	1.22783e-12	8.8251e-13	2	0.0021375	0.0286763			2	0	3.94517e-05
2	1.60484e-12	8.44647e-13	2	0.00210184	0.0265224			2	0	8.51327e-05
2	1.67601e-12	6.678e-13	2	0.00208175	0.0295132			2	0	0
2	8.43417e-13	5.05781e-13	2	0.00208261	0.0253713			2	0	8.51327e-05
2	1.00461e-12	4.34099e-13	2	0.00209197	0.0297399			2	0	3.94517e-05
2	2.28047e-12	8.6495e-13	2	0.00206999	0.0277277			2	0	3.94517e-05
2	7.18559e-12	3.85282e-12	2	0.00206657	0.0350539			2	0	0
2	1.19274e-12	3.57213e-13	2	0.00208746	0.027103			2	0	3.94517e-05
2	5.53468e-12	2.11939e-12	2	0.00309197	0.0309673			2	0	3.94517e-05
3	2.74055e-12	2.53534e-12	3	0.00364861	0.0037087			3	0.00514124	0.00337577
3	1.67831e-12	1.37962e-12	3	0.00296086	0.0035885			3	0.00317246	0.00183256
3	8.87071e-13	7.9146e-13	3	0.00290073	0.0036563			3	0.00279353	0.00149498
3	4.46117e-12	3.83265e-12	3	0.00294147	0.0035544			3	0.00147528	0.000771605
3	6.44875e-13	5.84341e-13	3	0.00316081	0.0036394			3	0.00317018	0.00163966
3	1.69188e-12	1.43432e-12	3	0.00293306	0.0035927			3	0.0025981	0.00125386
3	2.60811e-12	2.27262e-12	3	0.00296566	0.003628			3	0.00229184	0.00139853
3	7.48834e-13	6.34014e-13	3	0.00171659	0.001864			3	0.00514124	0.00337577
3	1.37539e-12	1.21452e-12	3	0.00145716	0.0017337			3	0.0025981	0.00125386
3	8.72459e-13	8.1892e-13	3	0.00147687	0.0017243			3	0.00514124	0.00337577
3	3.85099e-13	3.36171e-13	3	0.00150739	0.0018455			3	0.0025981	0.00125386
3	2.74468e-12	2.31927e-12	3	0.00148675	0.0029354			3	0.0025981	0.00125386
3	1.26394e-12	1.16586e-12	3	0.00154246	0.0015553			3	0.00279353	0.00149498
3	1.08472e-12	8.81263e-13	3	0.00222641	0.0018212			3	0.00317018	0.00163966
3	1.20077e-12	9.75809e-13	3	0.00170658	0.0016929			3	0.00514124	0.00337577
3	2.85385e-12	2.47682e-12	3	0.00188903	0.0026818			3	0.0025981	0.00125386
3	2.36073e-12	2.21092e-12	3	0.00162406	0.0016509			3	0.00514124	0.00337577
3	3.19112e-12	2.71476e-12	3	0.00152564	0.00329			3	0.00514124	0.00337577
3	8.93208e-13	7.9535e-13	3	0.00164632	0.0017434			3	0.00514124	0.00337577
3	2.31459e-12	2.05563e-12	3	0.00166544	0.001731			3	0.00279353	0.00149498
3	6.60816e-13	5.8358e-13	3	0.00153739	0.0017318			3	0.00317018	0.00163966
3	7.134e-13	6.06873e-13	3	0.00219959	0.0018759			3	0.00317018	0.00163966
3	6.55904e-13	5.98195e-13	3	0.00182132	0.0016525			3	0.00514124	0.00337577
3	1.36766e-12	1.21739e-12	3	0.0016838	0.0017191			3	0.00317018	0.00163966
3	1.00078e-12	9.82719e-13	3	0.00148203	0.0017626			3	0.00514124	0.00337577
3	1.64822e-12	1.36916e-12	3	0.00143848	0.001571			3	0.00279353	0.00149498
3	9.126e-13	8.56549e-13	3	0.00178247	0.0017507			3	0.0025981	0.00125386
3	1.10742e-12	9.17154e-13	3	0.00151542	0.0017016			3	0.00317018	0.00163966
3	4.80108e-12	4.4571e-12	3	0.00146301	0.0030469			3	0.00317246	0.00183256
3	9.33282e-13	8.75109e-13	3	0.00149412	0.0017005			3	0.00279353	0.00149498
3	2.20047e-12	1.88283e-12	3	0.00149973	0.001633			3	0.00317246	0.00183256
3	3.03416e-12	2.83522e-12	3	0.00145287	0.0017286			3	0.00317018	0.00163966
3	4.9035e-13	4.29584e-13	3	0.00153925	0.0017867			3	0.00317246	0.00183256
3	1.04682e-12	9.86633e-13	3	0.00147624	0.0017763			3	0.00317018	0.00163966
3	5.32191e-13	4.91749e-13	3	0.00195579	0.0017073			3	0.00229184	0.00139853
3	3.69652e-13	3.70107e-13	3	0.00151214	0.0016956			3	0.00317246	0.00183256
3	7.403e-13	7.25632e-13	3	0.00171807	0.0017955			3	0.00279353	0.00149498
3	5.4186e-13	4.39049e-13	3	0.00156677	0.0017193			3	0.0025981	0.00125386
3	8.55889e-13	8.20295e-13	3	0.00408548	0.0035466			3	0.00250967	0.00130208
3	1.03598e-12	8.82067e-13	3	0.00184842	0.0017407			3	0.00250967	0.00130208
3	5.90374e-13	4.92089e-13	3	0.00156138	0.0017211			3	0.00279353	0.00149498
3	1.64161e-12	1.49903e-12	3	0.00211642	0.001751			3	0.0025981	0.00125386
3	1.67444e-12	1.49038e-12	3	0.00196561	0.0018311			3	0.00147528	0.000771605
3	2.95218e-12	2.65843e-12	3	0.00149338	0.0016458			3	0.00250967	0.00130208
3	9.50301e-13	9.34439e-13	3	0.00149811	0.0017056			3	0.00317246	0.00183256
3	4.06491e-13	3.71169e-13	3	0.00155433	0.0017093			3	0.00317018	0.00163966
3	6.21701e-13	5.57481e-13	3	0.00154731	0.0017204			3	0.00317246	0.00183256
3	4.09066e-12	4.25309e-12	3	0.00150762	0.0016005			3	0.0025981	0.00125386
3	2.81625e-13	2.58575e-13	3	0.00154066	0.0017053			3	0.00317018	0.00163966
3	6.28491e-12	5.45777e-12	3	0.00149381	0.0031759			3	0.00317018	0.00163966
3	8.16507e-13	6.75256e-13	3	0.00153525	0.001615			3	0.00229184	0.00139853
3	7.39179e-13	6.14631e-13	3	0.00190948	0.0016147			3	0.00229184	0.00139853
3	1.27276e-12	1.05578e-12	3	0.00156755	0.0018208			3	0.00229184	0.00139853
3	2.54411e-12	2.15775e-12	3	0.00162139	0.0032799			3	0.00147528	0.000771605
3	1.99998e-12	1.82378e-12	3	0.00156214	0.0017485			3	0.00147528	0.000771605
3	2.26479e-12	1.76425e-12	3	0.0015111	0.0035496			3	0.00317246	0.00183256
3	3.44315e-12	3.23272e-12	3	0.00150246	0.0027105			3	0.00250967	0.00130208
3	2.08193e-12	1.86165e-12	3	0.00171731	0.0021892			3	0.00147528	0.000771605
3	1.24716e-12	9.35157e-13	3	0.00146075	0.0016931			3	0.00147528	0.000771605
3	3.90979e-12	3.53111e-12	3	0.00205003	0.0016195			3	0.0025981	0.00125386
3	5.99862e-13	5.4502e-13	3	0.00153931	0.0016285			3	0.00229184	0.00139853
3	4.89735e-12	4.11204e-12	3	0.00191341	0.003103			3	0.00514124	0.00337577
3	1.03723e-12	9.06476e-13	3	0.00149176	0.0019489			3	0.00229184	0.00139853
3	3.70357e-12	3.59456e-12	3	0.00146983	0.0016806			3	0.00250967	0.00130208
3	2.82375e-12	2.59814e-12	3	0.00156553	0.0016685			3	0.00279353	0.00149498
3	4.10771e-13	3.37332e-13	3	0.00152388	0.0021847			3	0.00317018	0.00163966
3	1.04409e-12	9.95547e-13	3	0.00155433	0.0016927			3	0.00514124	0.00337577
3	5.28879e-12	4.58533e-12	3	0.00147601	0.0016809			3	0.00147528	0.000771605
3	1.34028e-12	1.2781e-12	3	0.00153239	0.0018194			3	0.0025981	0.00125386
3	5.5751e-13	5.25934e-13	3	0.00144169	0.0018047			3	0.00317246	0.00183256
3	6.3871e-13	5.5083e-13	3	0.0018801	0.0016182			3	0.00514124	0.00337577
3	1.45083e-12	1.29128e-12	3	0.00158969	0.0017313			3	0.00229184	0.00139853
3	1.31811e-12	1.23046e-12	3	0.00203879	0.0017205			3	0.00279353	0.00149498
3	9.96882e-13	8.13496e-13	3	0.00193577	0.0017469			3	0.0025981	0.00125386
3	1.83551e-12	1.58892e-12	3	0.00177561	0.0016714			3	0.00317246	0.00183256
3	1.21114e-12	1.10475e-12	3	0.0014839	0.0017212			3	0.00317018	0.00163966
3	4.43236e-12	4.0225e-12	3	0.00146247	0.0015502			3	0.00147528	0.000771605
3	2.22418e-12	1.93078e-12	3	0.00169398	0.0029964			3	0.00317246	0.00183256
3	4.2398e-12	4.02819e-12	3	0.00149238	0.0016845			3	0.00147528	0.000771605
3	1.61219e-12	1.37818e-12	3	0.0015157	0.0017796			3	0.00317018	0.00163966
3	5.19848e-12	4.69375e-12	3	0.00145229	0.0015938			3	0.00147528	0.000771605
3	1.03773e-11	9.46564e-12	3	0.00194246	0.0016418			3	0.0025981	0.00125386
3	3.33251e-12	3.17375e-12	3	0.00164127	0.0017473			3	0.0025981	0.00125386
3	7.62384e-13	6.73422e-13	3	0.00149807	0.0017558			3	0.00279353	0.00149498
3	1.06101e-12	9.35905e-13	3	0.00183259	0.0016931			3	0.00229184	0.00139853
3	2.61059e-13	2.3906e-13	3	0.00168203	0.0018536			3	0.00514124	0.00337577
3	8.78171e-13	7.55556e-13	3	0.00150095	0.0016715			3	0.00279353	0.00149498
3	8.76613e-13	7.42845e-13	3	0.00151055	0.0017775			3	0.00317018	0.00163966
3	1.35483e-12	1.15007e-12	3	0.00153472	0.0017706			3	0.00147528	0.000771605
3	1.40691e-12	1.18983e-12	3	0.00172908	0.0017019			3	0.00317246	0.00183256
3	1.37388e-12	1.21809e-12	3	0.00149968	0.0027052			3	0.00229184	0.00139853
3	1.07039e-12	9.63133e-13	3	0.00186813	0.0016632			3	0.00317246	0.00183256
3	3.48821e-12	2.9913e-12	3	0.00154917	0.001749			3	0.00317246	0.00183256
3	2.76965e-12	2.56073e-12	3	0.00148719	0.001724			3	0.00514124	0.00337577
3	9.01325e-13	7.93436e-13	3	0.00148525	0.0018091			3	0.00279353	0.00149498
3	2.65876e-12	2.51375e-12	3	0.00188098	0.0016876			3	0.00279353	0.00149498
3	2.35967e-12	2.20181e-12	3	0.00161085	0.0016009			3	0.00514124	0.00337577
3	2.16049e-12	2.03936e-12	3	0.00150672	0.0016612			3	0.00147528	0.000771605
3	5.98306e-13	5.24607e-13	3	0.00172649	0.0017324			3	0.00514124	0.00337577
3	1.00717e-12	9.17751e-13	3	0.00152655	0.0017664			3	0.00147528	0.000771605
3	5.22692e-13	4.38967e-13	3	0.00151213	0.0017077			3	0.00279353	0.00149498
3	9.63867e-13	8.12831e-13	3	0.00207416	0.0017118			3	0.00317246	0.00183256
3	1.70739e-12	1.44381e-12	3	0.00152943	0.0017959			3	0.00147528	0.000771605
3	8.27495e-13	6.83364e-13	3	0.00193037	0.0017151			3	0.0025981	0.00125386
3	1.29044e-12	9.56906e-13	3	0.00145753	0.00164			3	0.0025981	0.00125386
3	1.06643e-12	8.96941e-13	3	0.00151156	0.0017592			3	0.00147528	0.000771605
3	1.80524e-12	1.47346e-12	3	0.00151406	0.0016693			3	0.00279353	0.00149498
3	2.76679e-13	2.41615e-13	3	0.00181946	0.0016588			3	0.00229184	0.00139853
3	7.23776e-13	6.43836e-13	3	0.00150697	0.0026496			3	0.00317246	0.00183256
3	1.19084e-12	9.88349e-13	3	0.00151791	0.0016524			3	0.00250967	0.00130208
3	1.21321e-12	9.77979e-13	3	0.00156254	0.0018159			3	0.00229184	0.00139853
3	7.11766e-12	6.27086e-12	3	0.00147832	0.0016822			3	0.0025981	0.00125386
3	4.37583e-13	3.66721e-13	3	0.00147816	0.0018431			3	0.00147528	0.000771605
3	3.5683e-13	3.04187e-13	3	0.00152357	0.0017744			3	0.00279353	0.00149498
3	6.94686e-13	5.62772e-13	3	0.00197357	0.0017442			3	0.00317246	0.00183256
3	1.29655e-12	1.2198e-12	3	0.0015395	0.0016653			3	0.00147528	0.000771605
3	3.12128e-13	2.73027e-13	3	0.00146426	0.0018521			3	0.00317246	0.00183256
3	2.53848e-12	2.27175e-12	3	0.0014905	0.0027824			3	0.00514124	0.00337577
3	5.23186e-12	4.86772e-12	3	0.00149006	0.0015891			3	0.00229184	0.00139853
3	7.37979e-12	6.92708e-12	3	0.00163289	0.0015746			3	0.00514124	0.00337577
3	7.75502e-13	6.57914e-13	3	0.00147042	0.0018107			3	0.00317018	0.00163966
3	7.09595e-13	5.99091e-13	3	0.00150889	0.0018514			3	0.0025981	0.00125386
3	5.31651e-12	4.64167e-12	3	0.00165926	0.0031177			3	0.00279353	0.00149498
3	3.08937e-13	2.63605e-13	3	0.00153157	0.0018339			3	0.00229184	0.00139853
3	1.52941e-12	1.34386e-12	3	0.002051	0.0016318			3	0.00147528	0.000771605
3	2.39853e-12	2.26738e-12	3	0.00162973	0.0016579			3	0.00147528	0.000771605
3	1.24329e-12	1.01066e-12	3	0.00151134	0.0017512			3	0.00147528	0.000771605
3	5.55563e-13	4.33089e-13	3	0.00157165	0.0015855			3	0.00317246	0.00183256
3	1.85594e-12	1.63528e-12	3	0.00146704	0.0017253			3	0.00317246	0.00183256
3	6.58213e-13	5.76888e-13	3	0.00156211	0.0017997			3	0.00317246	0.00183256
3	1.56531e-12	1.47467e-12	3	0.00147018	0.0016543			3	0.00317018	0.00163966
3	6.22106e-13	5.22598e-13	3	0.00218611	0.0026168			3	0.00147528	0.000771605
3	1.32736e-12	1.22506e-12	3	0.0014551	0.0016087			3	0.0025981	0.00125386
3	2.81698e-12	2.48873e-12	3	0.00154253	0.0015802			3	0.00147528	0.000771605
3	1.67219e-12	1.40668e-12	3	0.00149717	0.0016832			3	0.0025981	0.00125386
3	6.03174e-13	5.28247e-13	3	0.00157269	0.0034087			3	0.00147528	0.000771605
3	3.10238e-12	2.77211e-12	3	0.00148264	0.0026121			3	0.00317246	0.00183256
3	7.65705e-13	6.67211e-13	3	0.00151625	0.0016656			3	0.00317246	0.00183256
3	4.8122e-12	4.5446e-12	3	0.00146963	0.0016866			3	0.00317018	0.00163966
3	3.51799e-12	3.09049e-12	3	0.00146819	0.0016241			3	0.00317246	0.00183256
3	8.06872e-13	7.07452e-13	3	0.00154031	0.00175			3	0.00229184	0.00139853
3	2.48003e-12	2.35153e-12	3	0.00199309	0.0017739			3	0.00317018	0.00163966
3	7.1408e-12	6.44458e-12	3	0.00148356	0.0027824			3	0.00147528	0.000771605
3	1.44808e-12	1.39394e-12	3	0.00159179	0.0016715			3	0.00317246	0.00183256
3	9.59477e-13	7.28691e-13	3	0.00148269	0.0032034			3	0.00147528	0.000771605
3	1.03152e-12	9.84755e-13	3	0.00167307	0.0016974			3	0.00514124	0.00337577
3	5.40784e-13	4.99498e-13	3	0.00163121	0.0018109			3	0.00317018	0.00163966
3	2.04403e-12	1.74533e-12	3	0.00150331	0.0015693			3	0.0025981	0.00125386
3	4.16121e-12	3.80878e-12	3	0.00149893	0.0016229			3	0.00514124	0.00337577
3	2.18763e-12	1.99594e-12	3	0.00203519	0.0016553			3	0.0025981	0.00125386
3	1.08106e-12	9.30586e-13	3	0.00158028	0.0019612			3	0.00317246	0.00183256
3	4.03878e-13	3.29089e-13	3	0.00155048	0.0017395			3	0.00317018	0.00163966
3	3.58903e-12	3.50062e-12	3	0.0015021	0.001637			3	0.00317246	0.00183256
3	1.39502e-12	1.23365e-12	3	0.00154501	0.0017669			3	0.0025981	0.00125386
3	3.03866e-12	2.65723e-12	3	0.00160247	0.0015997			3	0.00317018	0.00163966
3	1.00107e-12	1.01055e-12	3	0.00187429	0.001645			3	0.00250967	0.00130208
3	7.84567e-13	6.93343e-13	3	0.00149736	0.0017213			3	0.00279353	0.00149498
3	4.08386e-13	3.69958e-13	3	0.00149779	0.0016193			3	0.00279353	0.00149498
3	6.03007e-13	5.37973e-13	3	0.00149485	0.0016292			3	0.00279353	0.00149498
3	1.87861e-12	1.65997e-12	3	0.00150737	0.0030722			3	0.00317246	0.00183256
3	2.63546e-12	2.1878e-12	3	0.00149517	0.002631			3	0.00317246	0.00183256
3	3.50864e-12	3.11264e-12	3	0.00149644	0.0016764			3	0.00317018	0.00163966
3	8.89425e-13	6.72952e-13	3	0.00147456	0.0015924			3	0.00317246	0.00183256
3	1.24856e-12	1.02961e-12	3	0.00163783	0.0017546			3	0.00279353	0.00149498
3	1.69253e-12	1.28023e-12	3	0.00150506	0.0018713			3	0.00250967	0.00130208
3	2.43313e-12	2.22625e-12	3	0.00197287	0.0030987			3	0.00317018	0.00163966
3	1.61217e-12	1.33086e-12	3	0.00193641	0.0016829			3	0.00317018	0.00163966
3	1.59151e-12	1.54709e-12	3	0.0015127	0.0016745			3	0.00250967	0.00130208
3	5.16896e-12	4.26396e-12	3	0.00150101	0.0016862			3	0.00279353	0.00149498
3	1.32935e-11	1.17403e-11	3	0.00149227	0.0027771			3	0.00279353	0.00149498
3	1.38619e-12	1.26156e-12	3	0.00165725	0.0017118			3	0.00279353	0.00149498
3	4.41233e-12	4.64958e-12	3	0.00156536	0.0016534			3	0.00317246	0.00183256
3	3.239e-12	2.84363e-12	3	0.00150342	0.0016727			3	0.00147528	0.000771605
3	1.68355e-12	1.52935e-12	3	0.00144828	0.0020978			3	0.00147528	0.000771605
3	7.47432e-13	6.20228e-13	3	0.00152771	0.001632			3	0.00229184	0.00139853
3	9.9937e-13	8.41044e-13	3	0.00170919	0.0017204			3	0.00317018	0.00163966
3	1.04259e-12	8.7415e-13	3	0.00154328	0.0018278			3	0.00279353	0.00149498
3	1.69942e-12	1.54508e-12	3	0.00197911	0.0015376			3	0.00229184	0.00139853
3	1.56612e-12	1.31655e-12	3	0.00150477	0.0017268			3	0.00147528	0.000771605
3	1.62492e-12	1.47087e-12	3	0.0014761	0.0016373			3	0.0025981	0.00125386
3	2.32773e-12	1.98117e-12	3	0.00155406	0.0031238			3	0.00279353	0.00149498
3	1.20815e-11	1.10846e-11	3	0.00188538	0.0016113			3	0.0025981	0.00125386
3	3.1429e-12	2.86624e-12	3	0.001534	0.0017149			3	0.0025981	0.00125386
3	6.76152e-12	6.07232e-12	3	0.00147527	0.001742			3	0.00250967	0.00130208
3	4.12769e-12	3.62998e-12	3	0.00149072	0.0031256			3	0.00147528	0.000771605
3	1.01784e-12	8.95329e-13	3	0.001511	0.0016932			3	0.00317246	0.00183256
3	5.55013e-12	4.30165e-12	3	0.00145992	0.001726			3	0.00229184	0.00139853
3	5.38548e-13	4.80418e-13	3	0.00157111	0.0018488			3	0.00250967	0.00130208
3	8.52651e-13	7.23008e-13	3	0.00151971	0.0017128			3	0.0025981	0.00125386
3	7.46502e-13	6.59582e-13	3	0.00156146	0.0017737			3	0.00229184	0.00139853
3	9.74308e-13	7.28731e-13	3	0.00147493	0.0016536			3	0.00250967	0.00130208
3	9.10491e-13	7.91832e-13	3	0.00157442	0.0017735			3	0.00279353	0.00149498
3	7.5343e-13	6.85101e-13	3	0.00150971	0.0016547			3	0.00317246	0.00183256
3	1.32427e-12	1.21765e-12	3	0.00152996	0.0017013			3	0.00229184	0.00139853
3	3.26093e-12	2.79122e-12	3	0.0014672	0.0016254			3	0.00317018	0.00163966
3	1.10686e-12	9.0639e-13	3	0.0017066	0.001626			3	0.00514124	0.00337577
3	5.04714e-12	4.68689e-12	3	0.00216604	0.0016143			3	0.00514124	0.00337577
3	5.00958e-12	4.53396e-12	3	0.0014764	0.0017015			3	0.0025981	0.00125386
3	1.93971e-12	1.78266e-12	3	0.00180001	0.0017149			3	0.00317246	0.00183256
3	1.66069e-12	1.5602e-12	3	0.00149768	0.0016924			3	0.00229184	0.00139853
3	1.84033e-12	1.79659e-12	3	0.00189368	0.0016651			3	0.00514124	0.00337577
3	3.11878e-12	2.98677e-12	3	0.00213807	0.0017968			3	0.00514124	0.00337577
3	1.64698e-12	1.47985e-12	3	0.00163174	0.0016581			3	0.00229184	0.00139853
3	4.61723e-13	3.96867e-13	3	0.00155404	0.0017577			3	0.00147528	0.000771605
3	2.02407e-12	1.70554e-12	3	0.00149059	0.0017054			3	0.0025981	0.00125386
3	6.59356e-13	5.84226e-13	3	0.00175607	0.0018101			3	0.0025981	0.00125386
3	1.32889e-12	1.09543e-12	3	0.00152946	0.0017787			3	0.00279353	0.00149498
3	3.32102e-12	2.86024e-12	3	0.00186803	0.0016319			3	0.00147528	0.000771605
3	1.45634e-12	1.3067e-12	3	0.00152578	0.001646			3	0.00514124	0.00337577
3	7.069e-13	6.11045e-13	3	0.00152904	0.0016916			3	0.00229184	0.00139853
3	1.09783e-12	9.84706e-13	3	0.00172959	0.0017396			3	0.0025981	0.00125386
3	3.66718e-12	3.2865e-12	3	0.00152989	0.0016878			3	0.0025981	0.00125386
3	1.02081e-12	9.02552e-13	3	0.00149654	0.0026629			3	0.0025981	0.00125386
3	8.45536e-13	7.2659e-13	3	0.00154609	0.0017435			3	0.00317018	0.00163966
3	1.18628e-12	9.94751e-13	3	0.0017084	0.0015915			3	0.0025981	0.00125386
3	1.68728e-12	1.50063e-12	3	0.0015339	0.001749			3	0.00250967	0.00130208
3	7.59522e-13	7.7847e-13	3	0.00194397	0.0016711			3	0.0025981	0.00125386
3	1.12431e-12	8.64041e-13	3	0.00156333	0.001739			3	0.00514124	0.00337577
3	3.13989e-13	2.65521e-13	3	0.00189213	0.0029682			3	0.0025981	0.00125386
3	2.42701e-12	2.18251e-12	3	0.00149797	0.0017539			3	0.00514124	0.00337577
3	6.6176e-13	5.43888e-13	3	0.00195246	0.0017778			3	0.00250967	0.00130208
3	1.25338e-12	1.10197e-12	3	0.00152718	0.0017501			3	0.0025981	0.00125386
3	1.8266e-12	1.64842e-12	3	0.00147001	0.0017626			3	0.00317246	0.00183256
3	4.15072e-13	3.53614e-13	3	0.00154934	0.0017993			3	0.00317246	0.00183256
3	5.66047e-12	5.39649e-12	3	0.00149179	0.0017099			3	0.00317246	0.00183256
3	6.64536e-13	5.80996e-13	3	0.00155712	0.0018483			3	0.00147528	0.000771605
3	1.14241e-12	1.09584e-12	3	0.00145334	0.0029983			3	0.0025981	0.00125386
3	1.41534e-12	1.25699e-12	3	0.00149939	0.0016647			3	0.00514124	0.00337577
3	2.34191e-12	1.95519e-12	3	0.00147924	0.0016133			3	0.00317018	0.00163966
3	1.75587e-12	1.58801e-12	3	0.00146356	0.0016393			3	0.00317246	0.00183256
3	2.69693e-12	2.44834e-12	3	0.00158365	0.0017515			3	0.00279353	0.00149498
3	7.92323e-13	7.26996e-13	3	0.00167879	0.0017114			3	0.00514124	0.00337577
3	1.44951e-12	1.27864e-12	3	0.00169797	0.0017955			3	0.00317018	0.00163966
3	2.28406e-12	1.80612e-12	3	0.00142872	0.0016273			3	0.00514124	0.00337577
3	3.04783e-12	2.3626e-12	3	0.00150313	0.0018081			3	0.00317246	0.00183256
3	1.96667e-12	1.58454e-12	3	0.0019103	0.0028982			3	0.00514124	0.00337577
3	1.23552e-12	1.12835e-12	3	0.00146134	0.001697			3	0.00514124	0.00337577
3	1.81666e-12	1.34968e-12	3	0.00151634	0.0017457			3	0.00279353	0.00149498
3	3.7812e-12	3.37395e-12	3	0.0015273	0.0028964			3	0.00317018	0.00163966
3	1.22356e-12	1.03484e-12	3	0.0015326	0.0016987			3	0.00229184	0.00139853
3	1.10899e-12	9.62959e-13	3	0.0015495	0.0016516			3	0.00317018	0.00163966
3	2.7033e-12	2.42117e-12	3	0.00151253	0.0018376			3	0.0025981	0.00125386
3	8.68621e-13	8.48626e-13	3	0.00149555	0.0017375			3	0.00279353	0.00149498
3	1.0965e-12	9.28558e-13	3	0.00151641	0.0017746			3	0.00147528	0.000771605
3	1.13432e-12	1.00647e-12	3	0.00151645	0.0017505			3	0.00317018	0.00163966
3	1.90527e-12	1.79798e-12	3	0.00145202	0.0016438			3	0.00229184	0.00139853
3	7.46601e-13	6.54927e-13	3	0.00156458	0.0018724			3	0.00147528	0.000771605
3	1.18744e-12	1.1226e-12	3	0.00149271	0.0016665			3	0.00229184	0.00139853
3	1.479e-12	1.24904e-12	3	0.00147707	0.0017315			3	0.00317246	0.00183256
3	1.37595e-12	1.17399e-12	3	0.00149527	0.0016169			3	0.00279353	0.00149498
3	6.31958e-13	6.08222e-13	3	0.00150426	0.0017373			3	0.00317246	0.00183256
3	8.52034e-13	7.27808e-13	3	0.00182258	0.0018602			3	0.00229184	0.00139853
3	1.99799e-12	1.69237e-12	3	0.00150365	0.0017687			3	0.00229184	0.00139853
3	6.64944e-12	6.13604e-12	3	0.00147842	0.0016778			3	0.00317018	0.00163966
3	1.1356e-12	9.63376e-13	3	0.0020959	0.0016613			3	0.00229184	0.00139853
3	5.05833e-12	4.75866e-12	3	0.00183228	0.001635			3	0.00229184	0.00139853
4	2.78382e-12	2.55367e-12	4	0.506007	1.80749			4	0	0
4	1.09968e-12	9.91678e-13	4	0.530575	1.90509			4	0	0
4	1.07065e-12	1.11002e-12	4	0.47622	1.85027			4	0	0
4	2.73101e-12	2.32118e-12	4	0.499163	1.84463			4	0	0
4	6.66015e-13	5.88056e-13	4	0.503795	1.89988			4	0	0
4	1.06912e-12	9.53825e-13	4	0.554578	1.872			4	0	0
4	2.08354e-12	1.81988e-12	4	0.491977	1.82842			4	0	0
4	4.88658e-13	4.07652e-13	4	0.177086	0.632687			4	0	0
4	1.11528e-12	1.01878e-12	4	0.16611	0.620097			4	0	0
4	1.22132e-12	1.06087e-12	4	0.191533	0.535936			4	0	0
4	3.69171e-13	3.24643e-13	4	0.187634	0.629406			4	0	0
4	1.58e-12	1.079e-12	4	0.165402	0.61553			4	0	0
4	1.14804e-12	1.03069e-12	4	0.180035	0.590885			4	0	0
4	7.99402e-13	6.99816e-13	4	0.177644	0.616239			4	0	0
4	5.04092e-13	4.11633e-13	4	0.168334	0.588785			4	0	0
4	1.74369e-12	1.46819e-12	4	0.160952	0.5827			4	0	0
4	1.82756e-12	1.69404e-12	4	0.175896	0.629977			4	0	0
4	1.49731e-12	1.12452e-12	4	0.167919	0.584099			4	0	0
4	6.98532e-13	5.896e-13	4	0.185045	0.597596			4	0	0
4	1.63459e-12	1.40286e-12	4	0.163866	0.608167			4	0	0
4	6.41939e-13	6.04721e-13	4	0.178695	0.617278			4	0	0
4	4.20856e-13	3.22991e-13	4	0.177826	0.640807			4	0	0
4	4.7773e-13	4.04383e-13	4	0.180695	0.607685			4	0	0
4	1.32118e-12	1.2239e-12	4	0.168187	0.621715			4	0	0
4	1.18087e-12	1.27695e-12	4	0.177776	0.559809			4	0	0
4	1.22139e-12	1.18317e-12	4	0.169333	0.592843			4	0	0
4	1.12478e-12	1.05945e-12	4	0.16973	0.575323			4	0	0
4	6.82965e-13	5.40383e-13	4	0.167174	0.586329			4	0	0
4	3.6966e-12	3.09662e-12	4	0.16684	0.600664			4	0	0
4	6.55461e-13	5.9679e-13	4	0.167294	0.609922			4	0	0
4	1.27738e-12	9.79084e-13	4	0.161648	0.569906			4	0	0
4	2.28466e-12	2.054e-12	4	0.164249	0.557806			4	0	0
4	4.97036e-13	4.88301e-13	4	0.192054	0.602351			4	0	0
4	1.33479e-12	1.1803e-12	4	0.177475	0.609248			4	0	0
4	4.95299e-13	4.29905e-13	4	0.238611	0.647066			4	0	0
4	6.22038e-13	6.44326e-13	4	0.172231	0.591637			4	0	0
4	9.42583e-13	9.9957e-13	4	0.171535	0.604859			4	0	0
4	3.46686e-13	2.89365e-13	4	0.181381	0.622793			4	0	0
4	5.02536e-13	3.78558e-13	4	0.538107	1.96463			4	0	0
4	6.20819e-13	5.41427e-13	4	0.17734	0.667876			4	0	0
4	3.85669e-13	3.36149e-13	4	0.195823	0.624687			4	0	0
4	1.39904e-12	1.13084e-12	4	0.174212	0.626939			4	0	0
4	1.57938e-12	1.5152e-12	4	0.166655	0.589806			4	0	0
4	2.1014e-12	1.8263e-12	4	0.174278	0.554503			4	0	0
4	1.4834e-12	1.46375e-12	4	0.174643	0.600851			4	0	0
4	3.41698e-13	3.14372e-13	4	0.188057	0.620031			4	0	0
4	5.0596e-13	4.61963e-13	4	0.188638	0.609978			4	0	0
4	4.67249e-12	3.93873e-12	4	0.16073	0.581024			4	0	0
4	3.24211e-13	3.33878e-13	4	0.174765	0.600144			4	0	0
4	4.51212e-12	4.13322e-12	4	0.173531	0.667089			4	0	0
4	4.37803e-13	3.35131e-13	4	0.196508	0.674244			4	0	0
4	5.007e-13	4.65025e-13	4	0.173141	0.580372			4	0	0
4	7.96872e-13	6.76749e-13	4	0.197402	0.607894			4	0	0
4	1.82599e-12	1.4768e-12	4	0.168251	0.559538			4	0	0
4	1.75633e-12	1.52409e-12	4	0.168794	0.579112			4	0	0
4	1.45357e-12	1.28006e-12	4	0.167771	0.579248			4	0	0
4	2.8436e-12	2.36923e-12	4	0.162581	0.577098			4	0	0
4	1.61402e-12	1.41555e-12	4	0.168177	0.569103			4	0	0
4	5.61035e-13	4.56609e-13	4	0.167326	0.608807			4	0	0
4	2.79505e-12	2.28413e-12	4	0.165769	0.558803			4	0	0
4	5.83499e-13	5.11086e-13	4	0.185123	0.630305			4	0	0
4	2.98066e-12	2.68737e-12	4	0.174914	0.578892			4	0	0
4	1.08006e-12	1.02066e-12	4	0.161922	0.597341			4	0	0
4	3.97035e-12	3.58705e-12	4	0.173266	0.581015			4	0	0
4	2.64716e-12	2.36978e-12	4	0.177453	0.577738			4	0	0
4	2.95944e-13	2.60514e-13	4	0.181985	0.624465			4	0	0
4	1.11518e-12	1.05994e-12	4	0.17888	0.596564			4	0	0
4	3.46097e-12	2.98111e-12	4	0.183385	0.593112			4	0	0
4	1.433e-12	1.26696e-12	4	0.180579	0.624933			4	0	0
4	8.69345e-13	7.80555e-13	4	0.187717	0.621564			4	0	0
4	5.21978e-13	4.7672e-13	4	0.186554	0.63728			4	0	0
4	9.19901e-13	8.0813e-13	4	0.177646	0.631155			4	0	0
4	1.22572e-12	1.07246e-12	4	0.185297	0.601524			4	0	0
4	5.72748e-13	4.85428e-13	4	0.172673	0.625176			4	0	0
4	1.36014e-12	1.14592e-12	4	0.166152	0.593276			4	0	0
4	1.15369e-12	1.08505e-12	4	0.175437	0.596887			4	0	0
4	4.43375e-12	4.11457e-12	4	0.168376	0.576352			4	0	0
4	1.17317e-12	9.02688e-13	4	0.20652	0.614474			4	0	0
4	3.58252e-12	3.02048e-12	4	0.1875	0.564433			4	0	0
4	1.41074e-12	1.33304e-12	4	0.172561	0.62731			4	0	0
4	3.49732e-12	2.86783e-12	4	0.158353	0.564723			4	0	0
4	8.82805e-12	8.21735e-12	4	0.161035	0.574767			4	0	0
4	3.6882e-12	3.2761e-12	4	0.170283	0.561071			4	0	0
4	7.50551e-13	6.7936e-13	4	0.18888	0.626978			4	0	0
4	1.08578e-12	1.05834e-12	4	0.177779	0.561402			4	0	0
4	2.92617e-13	2.94321e-13	4	0.198557	0.646864			4	0	0
4	8.59626e-13	7.28009e-13	4	0.182549	0.569077			4	0	0
4	6.14463e-13	4.69466e-13	4	0.177036	0.596853			4	0	0
4	1.0895e-12	9.74317e-13	4	0.168918	0.6044			4	0	0
4	1.20575e-12	1.07339e-12	4	0.196063	0.588828			4	0	0
4	1.12364e-12	9.6097e-13	4	0.169782	0.595899			4	0	0
4	8.44254e-13	7.43958e-13	4	0.183365	0.621895			4	0	0
4	2.19838e-12	1.82473e-12	4	0.164917	0.583959			4	0	0
4	2.82968e-12	2.49576e-12	4	0.175766	0.577236			4	0	0
4	1.08562e-12	1.02628e-12	4	0.192937	0.586074			4	0	0
4	2.80263e-12	2.69187e-12	4	0.167041	0.546184			4	0	0
4	2.6592e-12	2.29608e-12	4	0.170253	0.608401			4	0	0
4	1.69848e-12	1.63109e-12	4	0.179448	0.601074			4	0	0
4	4.45218e-13	4.01464e-13	4	0.186119	0.6253			4	0	0
4	8.5479e-13	7.38678e-13	4	0.190638	0.63223			4	0	0
4	4.19792e-13	4.23795e-13	4	0.172387	0.610847			4	0	0
4	5.52239e-13	4.56947e-13	4	0.176575	0.598148			4	0	0
4	1.14337e-12	1.05849e-12	4	0.161754	0.566439			4	0	0
4	5.56615e-13	4.87689e-13	4	0.180197	0.618231			4	0	0
4	8.02688e-13	6.83805e-13	4	0.167019	0.561717			4	0	0
4	8.54859e-13	7.53704e-13	4	0.18499	0.62965			4	0	0
4	1.28581e-12	1.10231e-12	4	0.182517	0.57129			4	0	0
4	2.91459e-13	2.89005e-13	4	0.180057	0.613445			4	0	0
4	4.85892e-13	4.3523e-13	4	0.185777	0.594094			4	0	0
4	7.23176e-13	5.82766e-13	4	0.182521	0.602133			4	0	0
4	8.48933e-13	7.02083e-13	4	0.176299	0.593284			4	0	0
4	5.23488e-12	4.80633e-12	4	0.1577	0.579898			4	0	0
4	3.5873e-13	3.21226e-13	4	0.175816	0.640467			4	0	0
4	3.26521e-13	3.14944e-13	4	0.182277	0.625613			4	0	0
4	6.85827e-13	6.44985e-13	4	0.162414	0.56251			4	0	0
4	1.41292e-12	1.4017e-12	4	0.179598	0.552626			4	0	0
4	3.20349e-13	3.21677e-13	4	0.192277	0.601629			4	0	0
4	1.73818e-12	1.5049e-12	4	0.198438	0.595467			4	0	0
4	4.43051e-12	3.50597e-12	4	0.172104	0.580289			4	0	0
4	7.2251e-12	6.08264e-12	4	0.160362	0.56332			4	0	0
4	5.29453e-13	4.40577e-13	4	0.175023	0.571957			4	0	0
4	4.9153e-13	4.14236e-13	4	0.1968	0.599675			4	0	0
4	3.40984e-12	2.68118e-12	4	0.182964	0.593283			4	0	0
4	2.16003e-13	1.90371e-13	4	0.197171	0.627335			4	0	0
4	1.13534e-12	9.97484e-13	4	0.172842	0.594904			4	0	0
4	2.6149e-12	2.42286e-12	4	0.160928	0.583926			4	0	0
4	7.12105e-13	6.21005e-13	4	0.166921	0.594952			4	0	0
4	3.12925e-13	2.67291e-13	4	0.19457	0.604388			4	0	0
4	1.16639e-12	9.59966e-13	4	0.173313	0.674168			4	0	0
4	4.76002e-13	4.31407e-13	4	0.198561	0.604299			4	0	0
4	1.72296e-12	1.47491e-12	4	0.182942	0.603701			4	0	0
4	3.8676e-13	3.13995e-13	4	0.184605	0.668599			4	0	0
4	1.26414e-12	1.14749e-12	4	0.183954	0.573687			4	0	0
4	2.64422e-12	2.41687e-12	4	0.162586	0.585056			4	0	0
4	1.08159e-12	8.62959e-13	4	0.166527	0.58119			4	0	0
4	4.49552e-13	3.61576e-13	4	0.180639	0.639381			4	0	0
4	2.35669e-12	1.98762e-12	4	0.176909	0.575788			4	0	0
4	5.76521e-13	5.14899e-13	4	0.168384	0.58541			4	0	0
4	4.81692e-12	4.51055e-12	4	0.161891	0.570966			4	0	0
4	2.8062e-12	2.48433e-12	4	0.15708	0.578316			4	0	0
4	7.98545e-13	7.35635e-13	4	0.17443	0.546669			4	0	0
4	1.95567e-12	1.68755e-12	4	0.163233	0.597836			4	0	0
4	4.9302e-12	4.59865e-12	4	0.160684	0.564843			4	0	0
4	1.37421e-12	1.25701e-12	4	0.18345	0.59911			4	0	0
4	7.64405e-13	7.38144e-13	4	0.167909	0.568499			4	0	0
4	7.38344e-13	6.63017e-13	4	0.179044	0.616434			4	0	0
4	5.39981e-13	5.24413e-13	4	0.188319	0.641018			4	0	0
4	1.2887e-12	1.03263e-12	4	0.174752	0.630159			4	0	0
4	2.88785e-12	2.46092e-12	4	0.180417	0.556171			4	0	0
4	1.82325e-12	1.61209e-12	4	0.168441	0.575624			4	0	0
4	6.96564e-13	6.16801e-13	4	0.165994	0.576479			4	0	0
4	3.65499e-13	3.08999e-13	4	0.199318	0.578364			4	0	0
4	4.46491e-12	3.63936e-12	4	0.160171	0.573439			4	0	0
4	9.55265e-13	7.99909e-13	4	0.186176	0.637403			4	0	0
4	2.55224e-12	2.11025e-12	4	0.172338	0.587625			4	0	0
4	1.33069e-12	1.37984e-12	4	0.176494	0.584104			4	0	0
4	7.91424e-13	7.19899e-13	4	0.210363	0.575037			4	0	0
4	5.10976e-13	5.52539e-13	4	0.18021	0.596153			4	0	0
4	6.83388e-13	7.17419e-13	4	0.169088	0.629243			4	0	0
4	1.34101e-12	1.00629e-12	4	0.187478	0.536444			4	0	0
4	1.68788e-12	1.48444e-12	4	0.177122	0.583364			4	0	0
4	3.92171e-12	3.43293e-12	4	0.17471	0.570515			4	0	0
4	8.45009e-13	8.46958e-13	4	0.162429	0.601084			4	0	0
4	9.07295e-13	8.04467e-13	4	0.183111	0.574807			4	0	0
4	8.46634e-13	6.86783e-13	4	0.172981	0.579531			4	0	0
4	1.6959e-12	1.32863e-12	4	0.172686	0.611199			4	0	0
4	1.06182e-12	9.73159e-13	4	0.185257	0.57629			4	0	0
4	1.16068e-12	9.82683e-13	4	0.163389	0.61416			4	0	0
4	3.04569e-12	2.47029e-12	4	0.173163	0.579824			4	0	0
4	1.11795e-11	9.7039e-12	4	0.165542	0.531406			4	0	0
4	1.35713e-12	1.28984e-12	4	0.167072	0.610836			4	0	0
4	3.10076e-12	2.47787e-12	4	0.165359	0.589793			4	0	0
4	2.16976e-12	1.7782e-12	4	0.175726	0.598575			4	0	0
4	1.44095e-12	1.34175e-12	4	0.179857	0.627302			4	0	0
4	7.82444e-13	7.62635e-13	4	0.182504	0.627258			4	0	0
4	6.23286e-13	5.25316e-13	4	0.182067	0.593512			4	0	0
4	8.53071e-13	8.3659e-13	4	0.180043	0.595759			4	0	0
4	2.00831e-12	1.67273e-12	4	0.158965	0.572859			4	0	0
4	9.75911e-13	7.8787e-13	4	0.178577	0.600049			4	0	0
4	1.36678e-12	1.27249e-12	4	0.194259	0.618213			4	0	0
4	1.33957e-12	9.79872e-13	4	0.175266	0.589644			4	0	0
4	1.09648e-11	9.55083e-12	4	0.170425	0.575445			4	0	0
4	3.13558e-12	2.80619e-12	4	0.178524	0.56591			4	0	0
4	4.26607e-12	3.3996e-12	4	0.168589	0.586612			4	0	0
4	3.18273e-12	2.68544e-12	4	0.193752	0.596302			4	0	0
4	7.24826e-13	5.96668e-13	4	0.19416	0.636247			4	0	0
4	2.9357e-12	2.30033e-12	4	0.157526	0.579871			4	0	0
4	5.3905e-13	4.97913e-13	4	0.177708	0.623303			4	0	0
4	6.17584e-13	5.40634e-13	4	0.169888	0.632308			4	0	0
4	7.03401e-13	5.80703e-13	4	0.177558	0.630147			4	0	0
4	5.05024e-13	4.42032e-13	4	0.176584	0.582494			4	0	0
4	6.1284e-13	4.65371e-13	4	0.193941	0.635808			4	0	0
4	7.91887e-13	7.54715e-13	4	0.172061	0.606397			4	0	0
4	1.37769e-12	1.29661e-12	4	0.164977	0.632455			4	0	0
4	2.14015e-12	1.84555e-12	4	0.179729	0.613381			4	0	0
4	8.21724e-13	7.64489e-13	4	0.172094	0.63076			4	0	0
4	4.52323e-12	4.34739e-12	4	0.159634	0.568924			4	0	0
4	4.06555e-12	3.8197e-12	4	0.161053	0.598359			4	0	0
4	1.9674e-12	1.79978e-12	4	0.179293	0.580746			4	0	0
4	1.24211e-12	9.99411e-13	4	0.169078	0.605791			4	0	0
4	1.39213e-12	1.17422e-12	4	0.161119	0.580075			4	0	0
4	2.0303e-12	1.66631e-12	4	0.17456	0.563961			4	0	0
4	1.22426e-12	1.22434e-12	4	0.162471	0.607551			4	0	0
4	4.42873e-13	4.38286e-13	4	0.180861	0.615061			4	0	0
4	1.32379e-12	1.10045e-12	4	0.171437	0.577573			4	0	0
4	4.81501e-13	3.92796e-13	4	0.170819	0.623042			4	0	0
4	9.22829e-13	7.77715e-13	4	0.18828	0.615591			4	0	0
4	2.34676e-12	1.83686e-12	4	0.173017	0.593933			4	0	0
4	7.74888e-13	5.55589e-13	4	0.18008	0.585681			4	0	0
4	4.35968e-13	3.95925e-13	4	0.175611	0.608002			4	0	0
4	1.21685e-12	1.10768e-12	4	0.170193	0.566079			4	0	0
4	2.71672e-12	2.38129e-12	4	0.165591	0.5955			4	0	0
4	9.98062e-13	9.569e-13	4	0.181303	0.603504			4	0	0
4	4.56222e-13	3.79352e-13	4	0.17622	0.632161			4	0	0
4	6.23788e-13	4.50202e-13	4	0.186496	0.62705			4	0	0
4	1.25105e-12	1.11841e-12	4	0.175099	0.619374			4	0	0
4	1.02941e-12	1.00989e-12	4	0.15997	0.606584			4	0	0
4	1.27497e-12	1.07968e-12	4	0.187609	0.553312			4	0	0
4	2.78199e-13	2.57203e-13	4	0.183101	0.627386			4	0	0
4	1.64928e-12	1.34468e-12	4	0.166176	0.582766			4	0	0
4	3.4015e-13	2.91137e-13	4	0.16894	0.58149			4	0	0
4	7.58965e-13	5.87962e-13	4	0.179358	0.598151			4	0	0
4	1.60051e-12	1.48347e-12	4	0.170613	0.58466			4	0	0
4	2.72762e-13	2.56175e-13	4	0.203437	0.60971			4	0	0
4	3.91819e-12	3.59656e-12	4	0.158603	0.569015			4	0	0
4	4.03683e-13	3.30912e-13	4	0.200363	0.609381			4	0	0
4	9.03191e-13	9.58832e-13	4	0.159832	0.583841			4	0	0
4	1.4047e-12	1.26831e-12	4	0.163866	0.596586			4	0	0
4	1.24256e-12	9.4985e-13	4	0.180835	0.591426			4	0	0
4	1.52318e-12	1.25837e-12	4	0.176371	0.567675			4	0	0
4	2.64637e-12	2.22741e-12	4	0.191343	0.577973			4	0	0
4	6.38367e-13	5.31881e-13	4	0.170888	0.606769			4	0	0
4	1.18759e-12	1.01765e-12	4	0.16472	0.569497			4	0	0
4	1.55189e-12	1.2999e-12	4	0.172665	0.580117			4	0	0
4	1.2254e-12	9.89793e-13	4	0.177739	0.579674			4	0	0
4	1.20293e-12	9.84374e-13	4	0.171522	0.603498			4	0	0
4	1.28816e-12	1.21704e-12	4	0.161426	0.597541			4	0	0
4	8.83278e-13	7.35935e-13	4	0.161813	0.623664			4	0	0
4	2.48788e-12	2.08176e-12	4	0.173933	0.590772			4	0	0
4	8.76471e-13	7.52665e-13	4	0.169965	0.563163			4	0	0
4	7.7178e-13	6.4447e-13	4	0.169779	0.599006			4	0	0
4	1.96277e-12	1.5074e-12	4	0.165636	0.586411			4	0	0
4	1.35657e-12	1.38979e-12	4	0.164239	0.603518			4	0	0
4	7.71259e-13	7.11828e-13	4	0.190525	0.573659			4	0	0
4	7.14306e-13	5.97356e-13	4	0.1725	0.595851			4	0	0
4	1.77601e-12	1.60581e-12	4	0.166916	0.581075			4	0	0
4	5.49189e-13	4.66512e-13	4	0.180742	0.627424			4	0	0
4	1.09657e-12	1.01328e-12	4	0.164744	0.584281			4	0	0
4	1.11172e-12	1.04952e-12	4	0.182977	0.597007			4	0	0
4	1.10151e-12	9.76593e-13	4	0.176213	0.580253			4	0	0
4	7.24364e-13	6.40417e-13	4	0.174126	0.547586			4	0	0
4	7.71945e-13	6.97095e-13	4	0.188687	0.586856			4	0	0
4	1.44906e-12	1.28967e-12	4	0.166856	0.585333			4	0	0
4	6.07037e-12	5.13088e-12	4	0.168507	0.532892			4	0	0
4	6.58746e-13	5.10003e-13	4	0.165224	0.587039			4	0	0
4	3.85347e-12	3.37504e-12	4	0.157179	0.564956			4	0	0
5	1.78202e-12	1.41751e-12	5	1.01935	52.6878			5	2.32892e-05	0
5	8.685e-13	5.87458e-13	5	1.03489	53.179			5	7.93807e-06	0
5	8.74078e-13	8.31319e-13	5	1.02992	52.9868			5	0	0
5	2.85468e-12	1.57891e-12	5	1.05121	54.3314			5	0	0
5	4.9726e-13	3.84868e-13	5	1.07148	54.3364			5	0	0
5	1.03131e-12	6.34987e-13	5	1.09489	54.5375			5	7.67556e-06	0
5	1.65208e-12	1.10175e-12	5	1.05347	56.4454			5	7.67556e-06	0
5	4.74666e-13	3.07802e-13	5	0.0508054	2.37676			5	2.32892e-05	0
5	1.01848e-12	8.23846e-13	5	0.0460847	2.18747			5	7.67556e-06	0
5	7.65937e-13	7.19624e-13	5	0.0344375	1.69275			5	2.32892e-05	0
5	3.28326e-13	2.43019e-13	5	0.0504712	2.49942			5	7.67556e-06	0
5	1.65267e-12	7.15097e-13	5	0.0360698	1.71405			5	7.67556e-06	0
5	1.09315e-12	7.42452e-13	5	0.033483	1.61936			5	0	0
5	7.86276e-13	5.69553e-13	5	0.0453351	2.1701			5	0	0
5	6.82131e-13	3.52013e-13	5	0.0717924	2.48643			5	2.32892e-05	0
5	1.72376e-12	1.00121e-12	5	0.0366791	1.75238			5	7.67556e-06	0
5	1.74455e-12	1.4347e-12	5	0.0367403	1.76651			5	2.32892e-05	0
5	1.73984e-12	7.2144e-13	5	0.0361985	1.72415			5	2.32892e-05	0
5	5.77538e-13	3.91196e-13	5	0.0398094	1.82449			5	2.32892e-05	0
5	1.30065e-12	7.42734e-13	5	0.0303793	1.39955			5	0	0
5	5.20976e-13	3.90186e-13	5	0.041399	1.98081			5	0	0
5	4.05807e-13	2.21793e-13	5	0.0820104	2.96171			5	0	0
5	4.28835e-13	3.45976e-13	5	0.0534591	2.6532			5	2.32892e-05	0
5	9.367e-13	7.58444e-13	5	0.0378659	1.79068			5	0	0
5	1.18823e-12	1.28924e-12	5	0.0375946	1.77421			5	2.32892e-05	0
5	1.42961e-12	9.28868e-13	5	0.039415	1.90016			5	0	0
5	7.60122e-13	6.52494e-13	5	0.0360099	1.75357			5	7.67556e-06	0
5	7.41582e-13	3.75211e-13	5	0.0397088	1.91262			5	0	0
5	3.27943e-12	2.70363e-12	5	0.0338363	1.59805			5	7.93807e-06	0
5	6.53439e-13	4.86112e-13	5	0.0453161	2.18965			5	0	0
5	1.36286e-12	6.51256e-13	5	0.0317842	1.52884			5	7.93807e-06	0
5	2.23667e-12	1.61689e-12	5	0.038447	1.84151			5	0	0
5	3.8369e-13	3.93864e-13	5	0.0406361	1.98707			5	7.93807e-06	0
5	9.03772e-13	8.24846e-13	5	0.0377267	1.83614			5	0	0
5	4.50906e-13	3.62288e-13	5	0.0579038	2.802			5	7.67556e-06	0
5	5.4718e-13	4.90007e-13	5	0.0595738	1.85932			5	7.93807e-06	0
5	6.95298e-13	6.74876e-13	5	0.0393868	1.91969			5	0	0
5	3.66017e-13	2.36303e-13	5	0.0513788	2.51054			5	7.67556e-06	0
5	5.00228e-13	2.56202e-13	5	1.08256	55.9169			5	7.67556e-06	0
5	7.88864e-13	5.2339e-13	5	0.0440224	2.09866			5	7.67556e-06	0
5	3.75908e-13	2.37857e-13	5	0.0502341	2.41398			5	0	0
5	1.17136e-12	8.22295e-13	5	0.038325	1.78384			5	7.67556e-06	0
5	1.2363e-12	1.09694e-12	5	0.0725358	1.63335			5	0	0
5	1.90906e-12	1.33468e-12	5	0.0366237	1.68498			5	7.67556e-06	0
5	1.07071e-12	1.21259e-12	5	0.0365967	1.84632			5	7.93807e-06	0
5	3.21803e-13	2.33846e-13	5	0.0481963	2.27298			5	0	0
5	5.14167e-13	3.61631e-13	5	0.0470054	2.2672			5	7.93807e-06	0
5	3.10934e-12	3.07379e-12	5	0.030923	1.48381			5	7.67556e-06	0
5	2.68962e-13	2.48615e-13	5	0.0519856	2.48673			5	0	0
5	4.63873e-12	2.9764e-12	5	0.0348686	1.66943			5	0	0
5	4.80251e-13	2.07912e-13	5	0.046717	2.25991			5	7.67556e-06	0
5	5.59551e-13	3.8918e-13	5	0.0481198	2.295			5	7.67556e-06	0
5	8.54779e-13	5.37044e-13	5	0.0474998	2.27002			5	7.67556e-06	0
5	1.3487e-12	8.03482e-13	5	0.0319347	1.56489			5	0	0
5	1.39842e-12	1.06002e-12	5	0.0347828	1.64433			5	0	0
5	1.48391e-12	9.36315e-13	5	0.0331666	1.58879			5	7.93807e-06	0
5	1.86286e-12	1.4213e-12	5	0.0343743	1.64499			5	7.67556e-06	0
5	1.4372e-12	9.7278e-13	5	0.0411282	2.04169			5	0	0
5	6.88474e-13	4.03219e-13	5	0.0457106	2.14234			5	0	0
5	2.46704e-12	1.53312e-12	5	0.0322488	1.52853			5	7.67556e-06	0
5	4.67607e-13	3.70805e-13	5	0.045525	2.18782			5	7.67556e-06	0
5	3.2318e-12	2.05301e-12	5	0.0294288	1.40139			5	2.32892e-05	0
5	7.29229e-13	6.90766e-13	5	0.0349577	1.68549			5	7.67556e-06	0
5	3.18789e-12	2.63589e-12	5	0.0343158	1.6762			5	7.67556e-06	0
5	2.01438e-12	1.63782e-12	5	0.0353297	1.70205			5	0	0
5	3.07099e-13	1.96225e-13	5	0.0460296	2.22509			5	0	0
5	8.54746e-13	7.95476e-13	5	0.0380277	1.83444			5	2.32892e-05	0
5	3.29818e-12	1.69949e-12	5	0.0358618	1.69323			5	0	0
5	9.60342e-13	7.85912e-13	5	0.0421477	1.98971			5	7.67556e-06	0
5	5.84658e-13	5.11305e-13	5	0.0362594	1.76587			5	7.93807e-06	0
5	4.76595e-13	3.82698e-13	5	0.045234	2.17584			5	2.32892e-05	0
5	1.18644e-12	7.51436e-13	5	0.0464573	2.23857			5	7.67556e-06	0
5	1.15336e-12	8.50399e-13	5	0.0446108	2.1624			5	0	0
5	6.19194e-13	3.39318e-13	5	0.0408912	1.96204			5	7.67556e-06	0
5	1.24322e-12	7.04569e-13	5	0.0391582	1.86678			5	7.93807e-06	0
5	1.0894e-12	7.97624e-13	5	0.0337474	1.6302			5	0	0
5	2.89998e-12	3.17776e-12	5	0.031353	1.49958			5	0	0
5	1.30465e-12	6.05812e-13	5	0.045256	2.20582			5	7.93807e-06	0
5	2.64737e-12	1.8568e-12	5	0.0365405	1.74994			5	0	0
5	1.10916e-12	9.68326e-13	5	0.0381161	1.84157			5	0	0
5	2.93412e-12	1.67937e-12	5	0.0328543	1.57563			5	0	0
5	7.61699e-12	5.86456e-12	5	0.0303011	1.41225			5	7.67556e-06	0
5	2.58281e-12	2.10045e-12	5	0.0317967	1.51914			5	7.67556e-06	0
5	6.74854e-13	5.78193e-13	5	0.0392985	1.90482			5	0	0
5	8.59402e-13	7.46675e-13	5	0.03857	1.86219			5	7.67556e-06	0
5	2.87777e-13	2.4533e-13	5	0.0524485	2.538			5	2.32892e-05	0
5	7.99193e-13	4.93374e-13	5	0.0584626	1.75087			5	0	0
5	5.72638e-13	2.56488e-13	5	0.0361936	1.75481			5	0	0
5	1.11397e-12	8.0097e-13	5	0.0362775	1.74835			5	0	0
5	1.12476e-12	7.14705e-13	5	0.0356285	1.71696			5	7.93807e-06	0
5	9.39599e-13	6.48903e-13	5	0.0396836	1.88906			5	7.67556e-06	0
5	7.77443e-13	5.40238e-13	5	0.0439531	2.12026			5	7.93807e-06	0
5	2.18704e-12	1.38515e-12	5	0.0423158	2.01242			5	7.93807e-06	0
5	1.89566e-12	1.36924e-12	5	0.0321637	1.52371			5	2.32892e-05	0
5	7.84217e-13	7.15154e-13	5	0.0353371	1.72497			5	0	0
5	2.13785e-12	2.07238e-12	5	0.0556303	1.63842			5	0	0
5	1.74591e-12	1.53265e-12	5	0.0347608	1.68696			5	2.32892e-05	0
5	1.80246e-12	1.62431e-12	5	0.0359866	1.70521			5	0	0
5	4.62948e-13	3.16286e-13	5	0.0497058	2.4097			5	2.32892e-05	0
5	8.5547e-13	6.59825e-13	5	0.0559086	2.66964			5	0	0
5	4.04989e-13	3.46118e-13	5	0.0515246	2.32741			5	0	0
5	5.58396e-13	3.08346e-13	5	0.0499879	2.50901			5	7.93807e-06	0
5	1.33304e-12	7.71613e-13	5	0.0346907	1.85638			5	0	0
5	5.64676e-13	4.41168e-13	5	0.0456364	2.27726			5	7.67556e-06	0
5	7.33265e-13	5.53488e-13	5	0.0476726	2.48319			5	7.67556e-06	0
5	7.48021e-13	5.17057e-13	5	0.0415309	2.09356			5	0	0
5	9.4777e-13	6.78885e-13	5	0.0363037	1.87555			5	0	0
5	2.59433e-13	2.37301e-13	5	0.0538079	2.47606			5	7.67556e-06	0
5	6.21594e-13	3.45594e-13	5	0.0419561	2.29535			5	7.93807e-06	0
5	7.53151e-13	4.44821e-13	5	0.0543592	1.74052			5	7.67556e-06	0
5	7.77258e-13	5.51742e-13	5	0.0588854	2.97861			5	7.67556e-06	0
5	6.57769e-12	4.71352e-12	5	0.0349344	1.80864			5	7.67556e-06	0
5	3.69994e-13	2.54067e-13	5	0.0672107	2.47223			5	0	0
5	3.71621e-13	2.63923e-13	5	0.0438837	2.25137			5	0	0
5	6.23333e-13	4.26348e-13	5	0.0558651	1.87388			5	7.93807e-06	0
5	1.09875e-12	1.13418e-12	5	0.0666031	2.25693			5	0	0
5	3.22009e-13	2.81098e-13	5	0.0713557	2.66619			5	7.93807e-06	0
5	1.65186e-12	1.05566e-12	5	0.0363337	1.74417			5	2.32892e-05	0
5	3.13804e-12	2.23106e-12	5	0.0440005	1.73611			5	7.67556e-06	0
5	5.84196e-12	5.25057e-12	5	0.0281955	1.34111			5	2.32892e-05	0
5	5.29066e-13	3.43945e-13	5	0.0469531	2.27403			5	0	0
5	5.81764e-13	3.32474e-13	5	0.0460579	2.41081			5	7.67556e-06	0
5	2.99123e-12	1.62042e-12	5	0.0371413	1.80719			5	0	0
5	2.31502e-13	1.60747e-13	5	0.0685951	3.47412			5	7.67556e-06	0
5	9.95576e-13	6.89673e-13	5	0.0419775	2.11137			5	0	0
5	1.79105e-12	1.69757e-12	5	0.0351771	1.72524			5	0	0
5	7.83169e-13	4.14112e-13	5	0.0389487	2.04431			5	0	0
5	3.89566e-13	2.35023e-13	5	0.0434319	2.02941			5	7.93807e-06	0
5	1.14288e-12	6.34347e-13	5	0.0436515	1.94799			5	7.93807e-06	0
5	4.66106e-13	3.69085e-13	5	0.0537453	2.68724			5	7.93807e-06	0
5	1.06226e-12	9.25252e-13	5	0.0382323	1.89581			5	0	0
5	4.209e-13	2.38931e-13	5	0.0832538	3.36774			5	0	0
5	1.01769e-12	7.54163e-13	5	0.0571105	1.90115			5	7.67556e-06	0
5	2.00133e-12	1.77532e-12	5	0.0405467	2.00501			5	0	0
5	1.06853e-12	6.07173e-13	5	0.0383781	2.01324			5	7.67556e-06	0
5	4.31044e-13	2.84758e-13	5	0.0548094	2.5579			5	0	0
5	2.29182e-12	1.73339e-12	5	0.03729	1.79522			5	7.93807e-06	0
5	5.10687e-13	3.68345e-13	5	0.0520612	2.5051			5	7.93807e-06	0
5	3.35297e-12	2.94357e-12	5	0.0341094	1.50984			5	0	0
5	2.65674e-12	1.87983e-12	5	0.0597408	1.63693			5	7.93807e-06	0
5	6.44576e-13	4.81461e-13	5	0.0462054	2.11216			5	7.67556e-06	0
5	2.11719e-12	1.47773e-12	5	0.0361955	1.5101			5	0	0
5	4.96629e-12	3.6373e-12	5	0.0314522	1.38451			5	0	0
5	1.2158e-12	1.01968e-12	5	0.0416548	2.07023			5	7.93807e-06	0
5	6.89242e-13	5.32798e-13	5	0.0331553	1.45833			5	0	0
5	7.59883e-13	4.97165e-13	5	0.0595431	1.79816			5	2.32892e-05	0
5	4.60464e-13	4.21793e-13	5	0.0454667	2.1997			5	0	0
5	1.44673e-12	8.5166e-13	5	0.0393867	1.76569			5	7.67556e-06	0
5	2.3695e-12	1.62924e-12	5	0.0372097	1.76882			5	2.32892e-05	0
5	1.60322e-12	1.20511e-12	5	0.0355935	1.73918			5	7.67556e-06	0
5	6.82011e-13	4.45199e-13	5	0.0381769	1.75899			5	7.93807e-06	0
5	2.88653e-13	2.14796e-13	5	0.0521595	2.42051			5	0	0
5	2.92149e-12	1.99712e-12	5	0.0346288	1.41517			5	7.93807e-06	0
5	8.75098e-13	5.79277e-13	5	0.040454	1.95932			5	7.67556e-06	0
5	2.20055e-12	1.37202e-12	5	0.0325367	1.45658			5	0	0
5	1.0237e-12	1.06577e-12	5	0.0390757	1.85625			5	7.67556e-06	0
5	8.06057e-13	6.24547e-13	5	0.0382659	1.88359			5	0	0
5	4.37209e-13	4.19869e-13	5	0.0376248	1.80981			5	0	0
5	6.55736e-13	6.04611e-13	5	0.0379305	1.83775			5	0	0
5	1.22324e-12	7.72888e-13	5	0.0443784	2.06522			5	7.93807e-06	0
5	1.62593e-12	1.03405e-12	5	0.0347457	1.52765			5	7.93807e-06	0
5	2.4352e-12	1.68161e-12	5	0.0332942	1.43516			5	0	0
5	5.32815e-13	4.66042e-13	5	0.0371176	1.80302			5	7.93807e-06	0
5	8.80708e-13	5.06043e-13	5	0.0424193	2.08051			5	0	0
5	8.78712e-13	5.25807e-13	5	0.0445284	2.02722			5	7.67556e-06	0
5	1.44054e-12	8.82442e-13	5	0.0491532	2.33476			5	0	0
5	9.11729e-13	6.39021e-13	5	0.0374089	1.7818			5	0	0
5	1.07234e-12	8.21535e-13	5	0.0423088	1.9435			5	7.67556e-06	0
5	3.23676e-12	1.7468e-12	5	0.0361047	1.68099			5	0	0
5	9.63645e-12	7.34246e-12	5	0.0302078	1.29898			5	0	0
5	1.01946e-12	9.32674e-13	5	0.0403578	1.96084			5	0	0
5	3.32538e-12	2.01934e-12	5	0.0395431	1.92214			5	7.93807e-06	0
5	1.98681e-12	1.24006e-12	5	0.0386999	1.85925			5	0	0
5	1.09216e-12	8.47968e-13	5	0.0407542	2.06649			5	0	0
5	5.51379e-13	5.01253e-13	5	0.036489	1.70573			5	7.67556e-06	0
5	6.41016e-13	3.63647e-13	5	0.0457566	2.24678			5	0	0
5	7.38911e-13	6.25234e-13	5	0.0404963	2.20545			5	0	0
5	1.13781e-12	9.67969e-13	5	0.0317599	1.39567			5	7.67556e-06	0
5	8.72049e-13	5.59556e-13	5	0.0401484	1.87721			5	0	0
5	1.18424e-12	1.01673e-12	5	0.0428952	1.96647			5	7.67556e-06	0
5	1.91907e-12	8.97829e-13	5	0.0311854	1.35586			5	0	0
5	8.59713e-12	6.45481e-12	5	0.0316336	1.40007			5	7.67556e-06	0
5	2.33339e-12	1.9505e-12	5	0.0326978	1.54082			5	7.67556e-06	0
5	4.34941e-12	2.36208e-12	5	0.0350286	1.55685			5	7.67556e-06	0
5	3.06721e-12	1.91149e-12	5	0.0578724	1.55294			5	0	0
5	7.30679e-13	4.12173e-13	5	0.0484946	2.12022			5	7.93807e-06	0
5	2.83212e-12	1.39363e-12	5	0.0302469	1.31503			5	7.67556e-06	0
5	4.82806e-13	3.80952e-13	5	0.0462501	2.15569			5	7.67556e-06	0
5	6.36153e-13	4.28843e-13	5	0.0588553	2.68825			5	7.67556e-06	0
5	5.41314e-13	4.10682e-13	5	0.0435922	2.01153			5	7.67556e-06	0
5	5.99148e-13	3.41981e-13	5	0.0373845	1.78322			5	7.67556e-06	0
5	5.99089e-13	3.28609e-13	5	0.0443217	2.11057			5	0	0
5	5.91416e-13	5.29704e-13	5	0.0421161	2.00699			5	7.93807e-06	0
5	1.12871e-12	8.65459e-13	5	0.054022	1.64978			5	7.67556e-06	0
5	2.10049e-12	1.38447e-12	5	0.034616	1.51381			5	0	0
5	6.29702e-13	4.91261e-13	5	0.0442133	2.13526			5	2.32892e-05	0
5	3.6588e-12	3.42129e-12	5	0.036855	1.64463			5	2.32892e-05	0
5	3.28259e-12	2.73626e-12	5	0.031658	1.3958			5	7.67556e-06	0
5	1.57369e-12	1.26903e-12	5	0.0337044	1.42885			5	7.93807e-06	0
5	1.03824e-12	8.19838e-13	5	0.043756	2.0142			5	7.67556e-06	0
5	1.27067e-12	8.33629e-13	5	0.0355848	1.68427			5	2.32892e-05	0
5	2.05762e-12	1.37745e-12	5	0.0413239	1.97189			5	2.32892e-05	0
5	1.2301e-12	1.01408e-12	5	0.0362742	1.55507			5	7.67556e-06	0
5	4.37654e-13	3.70531e-13	5	0.0504123	2.29788			5	0	0
5	1.17156e-12	7.43817e-13	5	0.0351633	1.69286			5	7.67556e-06	0
5	4.81387e-13	2.92657e-13	5	0.0520297	2.45808			5	7.67556e-06	0
5	8.26355e-13	6.22822e-13	5	0.0521617	2.47875			5	0	0
5	2.10151e-12	1.27147e-12	5	0.0333544	1.61723			5	0	0
5	8.7826e-13	3.88722e-13	5	0.0379042	1.77747			5	2.32892e-05	0
5	5.23215e-13	3.40011e-13	5	0.0621688	1.88401			5	7.67556e-06	0
5	9.83076e-13	8.74182e-13	5	0.0338985	1.53218			5	7.67556e-06	0
5	2.43496e-12	1.70608e-12	5	0.0400582	1.74683			5	7.67556e-06	0
5	8.32604e-13	6.86832e-13	5	0.0394455	1.92322			5	7.67556e-06	0
5	5.50991e-13	3.05712e-13	5	0.0471817	2.30036			5	0	0
5	7.30205e-13	3.18398e-13	5	0.0467101	2.29049			5	7.67556e-06	0
5	1.07185e-12	7.43983e-13	5	0.0409291	1.97548			5	7.67556e-06	0
5	7.07209e-13	8.04779e-13	5	0.0353524	1.62686			5	7.67556e-06	0
5	7.84984e-13	6.65773e-13	5	0.0346131	1.53616			5	2.32892e-05	0
5	2.74028e-13	2.19476e-13	5	0.0501004	2.4147			5	7.67556e-06	0
5	1.64055e-12	1.02564e-12	5	0.0382419	1.89139			5	2.32892e-05	0
5	4.2378e-13	2.42339e-13	5	0.0438194	2.09322			5	7.67556e-06	0
5	7.50112e-13	4.27998e-13	5	0.0512612	2.46287			5	7.67556e-06	0
5	1.38254e-12	1.0326e-12	5	0.0380418	1.83455			5	7.93807e-06	0
5	2.9995e-13	2.22403e-13	5	0.0786487	2.73344			5	7.93807e-06	0
5	4.69067e-12	2.95646e-12	5	0.0346414	1.52726			5	7.93807e-06	0
5	4.30487e-13	2.7578e-13	5	0.0508129	2.33102			5	0	0
5	8.66227e-13	9.12927e-13	5	0.0339867	1.49706			5	7.67556e-06	0
5	1.02425e-12	8.25166e-13	5	0.0351509	1.70707			5	2.32892e-05	0
5	1.58143e-12	5.86098e-13	5	0.0371722	1.65454			5	0	0
5	1.00889e-12	7.70124e-13	5	0.0400559	1.73401			5	7.93807e-06	0
5	1.99213e-12	1.61866e-12	5	0.0306158	1.36104			5	0	0
5	5.75563e-13	3.79415e-13	5	0.0490605	2.33774			5	2.32892e-05	0
5	1.07176e-12	6.68081e-13	5	0.0410281	1.88045			5	0	0
5	1.28011e-12	7.36469e-13	5	0.0402765	1.73496			5	2.32892e-05	0
5	1.86976e-12	9.6518e-13	5	0.0405686	1.91776			5	7.93807e-06	0
5	1.38017e-12	7.10877e-13	5	0.036879	1.76662			5	2.32892e-05	0
5	8.98255e-13	7.98477e-13	5	0.035951	1.59796			5	2.32892e-05	0
5	1.0885e-12	6.26243e-13	5	0.0342746	1.64329			5	0	0
5	2.41985e-12	1.58991e-12	5	0.0412592	1.95839			5	0	0
5	8.13591e-13	5.19898e-13	5	0.0406923	1.93587			5	7.67556e-06	0
5	8.70896e-13	5.13549e-13	5	0.0375574	1.83851			5	0	0
5	1.44808e-12	8.25914e-13	5	0.0354639	1.70323			5	7.67556e-06	0
5	9.6021e-13	1.12496e-12	5	0.0365494	1.73043			5	0	0
5	7.95177e-13	4.38202e-13	5	0.0579341	2.31821			5	0	0
5	8.76222e-13	5.67784e-13	5	0.0433146	2.37843			5	0	0
5	1.69697e-12	1.27591e-12	5	0.0404281	1.94619			5	7.67556e-06	0
5	5.27045e-13	3.43195e-13	5	0.0530582	2.58128			5	0	0
5	9.25604e-13	8.5015e-13	5	0.0372162	1.69746			5	7.67556e-06	0
5	1.07175e-12	8.40342e-13	5	0.043201	1.94778			5	7.93807e-06	0
5	9.69636e-13	7.18487e-13	5	0.0573133	1.84364			5	0	0
5	5.98465e-13	5.16532e-13	5	0.0364982	1.76863			5	7.93807e-06	0
5	6.60132e-13	4.67209e-13	5	0.0379963	1.83529			5	7.67556e-06	0
5	1.20667e-12	8.61558e-13	5	0.0377562	1.73456			5	7.67556e-06	0
5	5.11895e-12	3.94349e-12	5	0.0317834	1.36244			5	0	0
5	6.3924e-13	3.60929e-13	5	0.0405913	1.9413			5	7.67556e-06	0
5	3.44821e-12	2.13494e-12	5	0.0305216	1.29587			5	7.67556e-06	0
6	1.64263e-12	1.69124e-12	6	0.431663	53.934			6	0	0
6	8.40101e-13	6.84041e-13	6	0.449426	51.7207			6	0	0
6	9.27183e-13	8.41719e-13	6	0.47663	52.9384			6	0	0
6	2.05226e-12	1.38903e-12	6	0.467984	53.338			6	0	0
6	5.53941e-13	4.23315e-13	6	0.438364	52.6615			6	0	0
6	8.36622e-13	6.1166e-13	6	0.465045	54.0991			6	0	0
6	1.79262e-12	1.35978e-12	6	0.424294	53.2049			6	0	0
6	4.84492e-13	3.21737e-13	6	0.166936	14.8111			6	0	0
6	9.66501e-13	8.27626e-13	6	0.1786	14.7524			6	0	0
6	9.03117e-13	7.75687e-13	6	0.170469	14.6861			6	0	0
6	3.61173e-13	2.55244e-13	6	0.166527	15.0078			6	0	0
6	1.46723e-12	7.18808e-13	6	0.169826	14.2783			6	0	0
6	1.04689e-12	7.57173e-13	6	0.182302	14.5937			6	0	0
6	6.99477e-13	6.18846e-13	6	0.1502	14.3155			6	0	0
6	5.00282e-13	3.68779e-13	6	0.157804	15.6021			6	0	0
6	1.40941e-12	1.09274e-12	6	0.143698	14.3195			6	0	0
6	1.51743e-12	1.39593e-12	6	0.165317	14.6615			6	0	0
6	1.43123e-12	7.32663e-13	6	0.176646	14.3452			6	0	0
6	5.82946e-13	4.61553e-13	6	0.173475	14.1955			6	0	0
6	1.08803e-12	8.00175e-13	6	0.147655	14.3561			6	0	0
6	5.80127e-13	4.7945e-13	6	0.157063	14.1933			6	0	0
6	3.77151e-13	2.6314e-13	6	0.181283	14.8461			6	0	0
6	4.4092e-13	3.57379e-13	6	0.185288	14.3807			6	0	0
6	1.03261e-12	9.15481e-13	6	0.159182	14.5589			6	0	0
6	1.09828e-12	1.12007e-12	6	0.176129	14.2211			6	0	0
6	1.12761e-12	9.96469e-13	6	0.144256	14.1473			6	0	0
6	7.93793e-13	6.97728e-13	6	0.163667	14.1939			6	0	0
6	6.92048e-13	3.8302e-13	6	0.176944	14.431			6	0	0
6	2.63031e-12	2.63589e-12	6	0.153951	14.0383			6	0	0
6	5.82264e-13	4.76934e-13	6	0.158803	14.724			6	0	0
6	1.12566e-12	6.56835e-13	6	0.152519	14.4787			6	0	0
6	1.95605e-12	1.75454e-12	6	0.16949	14.4			6	0	0
6	4.26707e-13	4.27755e-13	6	0.165225	14.5204			6	0	0
6	9.68771e-13	8.6709e-13	6	0.159299	14.2719			6	0	0
6	4.61737e-13	3.70048e-13	6	0.169443	14.8973			6	0	0
6	5.96717e-13	4.97796e-13	6	0.158015	14.5281			6	0	0
6	7.62661e-13	7.40563e-13	6	0.163256	14.6331			6	0	0
6	3.62923e-13	2.43314e-13	6	0.157772	14.484			6	0	0
6	5.03081e-13	3.07819e-13	6	0.403487	51.8993			6	0	0
6	6.35882e-13	4.70735e-13	6	0.178127	14.7958			6	0	0
6	3.76811e-13	2.62674e-13	6	0.164619	15.1196			6	0	0
6	1.19143e-12	1.02058e-12	6	0.164799	14.7866			6	0	0
6	1.26837e-12	1.1291e-12	6	0.159909	14.7636			6	0	0
6	1.91994e-12	1.39813e-12	6	0.161665	14.5663			6	0	0
6	1.21029e-12	1.25479e-12	6	0.156707	14.6222			6	0	0
6	3.20605e-13	2.72074e-13	6	0.157078	14.8536			6	0	0
6	4.87984e-13	3.48496e-13	6	0.171833	14.3831			6	0	0
6	3.68043e-12	3.37239e-12	6	0.164309	14.0406			6	0	0
6	3.26799e-13	3.07952e-13	6	0.165573	14.6617			6	0	0
6	3.64737e-12	2.8133e-12	6	0.159054	14.657			6	0	0
6	4.45325e-13	2.26792e-13	6	0.163848	14.5216			6	0	0
6	4.95518e-13	3.84487e-13	6	0.167052	14.3132			6	0	0
6	7.61583e-13	5.92752e-13	6	0.163278	14.8005			6	0	0
6	1.26037e-12	8.74573e-13	6	0.172166	14.3349			6	0	0
6	1.4281e-12	1.21876e-12	6	0.169198	14.7328			6	0	0
6	1.26946e-12	9.16735e-13	6	0.152147	14.2753			6	0	0
6	2.03715e-12	1.63247e-12	6	0.148415	14.2271			6	0	0
6	1.36087e-12	1.00911e-12	6	0.17591	14.639			6	0	0
6	5.06944e-13	3.67266e-13	6	0.166935	14.3155			6	0	0
6	2.27823e-12	1.43716e-12	6	0.161709	14.4009			6	0	0
6	5.56167e-13	4.26655e-13	6	0.174669	14.3687			6	0	0
6	2.19118e-12	1.82185e-12	6	0.150047	14.8016			6	0	0
6	7.31095e-13	7.32639e-13	6	0.151861	14.3476			6	0	0
6	3.32671e-12	2.94133e-12	6	0.148459	14.3118			6	0	0
6	1.89336e-12	1.74466e-12	6	0.143536	14.3208			6	0	0
6	3.20473e-13	2.12426e-13	6	0.176815	14.6795			6	0	0
6	8.33484e-13	7.99642e-13	6	0.177856	14.6256			6	0	0
6	2.59262e-12	2.17482e-12	6	0.153001	14.3462			6	0	0
6	1.16519e-12	1.07819e-12	6	0.177103	14.2724			6	0	0
6	6.70309e-13	5.41533e-13	6	0.154218	14.4784			6	0	0
6	4.84508e-13	4.24932e-13	6	0.15397	14.4242			6	0	0
6	8.97366e-13	6.26973e-13	6	0.173072	14.6434			6	0	0
6	1.05351e-12	8.5456e-13	6	0.150675	15.2958			6	0	0
6	5.57766e-13	3.63402e-13	6	0.149122	14.7039			6	0	0
6	1.25153e-12	8.20578e-13	6	0.158928	14.3492			6	0	0
6	1.05972e-12	8.13854e-13	6	0.168064	15.4342			6	0	0
6	3.31393e-12	3.58752e-12	6	0.164083	14.386			6	0	0
6	1.03064e-12	6.02808e-13	6	0.155128	14.2721			6	0	0
6	2.65969e-12	2.24008e-12	6	0.149559	14.1998			6	0	0
6	1.13051e-12	1.06627e-12	6	0.168623	14.7217			6	0	0
6	2.83409e-12	2.08726e-12	6	0.165479	14.1775			6	0	0
6	6.80872e-12	5.83473e-12	6	0.159845	15.2359			6	0	0
6	2.77608e-12	2.43666e-12	6	0.16601	14.2715			6	0	0
6	6.44735e-13	5.78018e-13	6	0.167016	14.2001			6	0	0
6	9.16886e-13	8.2056e-13	6	0.159003	14.5953			6	0	0
6	3.04412e-13	2.50263e-13	6	0.167365	15.4423			6	0	0
6	8.12479e-13	4.8414e-13	6	0.154977	14.3321			6	0	0
6	5.36148e-13	2.78364e-13	6	0.173042	14.309			6	0	0
6	9.43088e-13	7.22749e-13	6	0.180913	14.6866			6	0	0
6	1.15526e-12	7.08543e-13	6	0.15848	14.3956			6	0	0
6	9.82985e-13	7.66303e-13	6	0.160846	13.9519			6	0	0
6	7.59244e-13	5.83309e-13	6	0.173329	14.5399			6	0	0
6	1.83587e-12	1.32141e-12	6	0.163148	14.0994			6	0	0
6	1.95456e-12	1.63534e-12	6	0.169954	14.1741			6	0	0
6	8.34901e-13	7.56524e-13	6	0.162818	15.4757			6	0	0
6	2.02695e-12	2.02707e-12	6	0.153081	14.3865			6	0	0
6	2.38842e-12	2.25124e-12	6	0.14189	14.3109			6	0	0
6	1.41844e-12	1.47055e-12	6	0.159088	14.5808			6	0	0
6	4.41531e-13	3.15291e-13	6	0.196226	14.4571			6	0	0
6	7.83056e-13	7.02351e-13	6	0.172152	14.5356			6	0	0
6	3.98521e-13	3.55033e-13	6	0.158984	14.907			6	0	0
6	5.47667e-13	3.59682e-13	6	0.159307	14.5698			6	0	0
6	1.23369e-12	7.56963e-13	6	0.163415	14.4429			6	0	0
6	5.24156e-13	4.39411e-13	6	0.152578	14.3398			6	0	0
6	6.60272e-13	5.85867e-13	6	0.161909	14.407			6	0	0
6	7.0802e-13	5.1537e-13	6	0.210321	14.348			6	0	0
6	9.38205e-13	7.66732e-13	6	0.185827	15.1551			6	0	0
6	2.92362e-13	2.5843e-13	6	0.172606	14.5093			6	0	0
6	5.50107e-13	3.45611e-13	6	0.159059	14.1745			6	0	0
6	7.17672e-13	4.52173e-13	6	0.168893	14.1721			6	0	0
6	8.19989e-13	6.40837e-13	6	0.175171	14.4403			6	0	0
6	4.85181e-12	3.67584e-12	6	0.168912	14.2522			6	0	0
6	3.41532e-13	2.67035e-13	6	0.165539	14.3157			6	0	0
6	3.73164e-13	2.65705e-13	6	0.168254	14.7521			6	0	0
6	6.71767e-13	4.64033e-13	6	0.169371	14.2278			6	0	0
6	1.31187e-12	1.35611e-12	6	0.178382	14.5051			6	0	0
6	3.37263e-13	2.90535e-13	6	0.159769	15.0907			6	0	0
6	1.57204e-12	1.07856e-12	6	0.155251	14.5917			6	0	0
6	3.1534e-12	3.01858e-12	6	0.157098	14.6794			6	0	0
6	5.48678e-12	5.39609e-12	6	0.152136	14.4764			6	0	0
6	5.88094e-13	4.23585e-13	6	0.178671	14.3095			6	0	0
6	4.70539e-13	3.22347e-13	6	0.169886	14.8428			6	0	0
6	2.51189e-12	1.7061e-12	6	0.151268	14.1284			6	0	0
6	2.28967e-13	1.62485e-13	6	0.181635	14.5503			6	0	0
6	8.55798e-13	7.29535e-13	6	0.181064	14.5677			6	0	0
6	1.78032e-12	1.74425e-12	6	0.17706	14.3108			6	0	0
6	6.66306e-13	4.13599e-13	6	0.159717	14.4929			6	0	0
6	4.12774e-13	2.47615e-13	6	0.177789	14.7049			6	0	0
6	1.00849e-12	7.1505e-13	6	0.163425	14.6338			6	0	0
6	4.75688e-13	4.2064e-13	6	0.171741	14.3225			6	0	0
6	1.14802e-12	1.00205e-12	6	0.163515	14.4227			6	0	0
6	3.85398e-13	2.56664e-13	6	0.175031	14.4361			6	0	0
6	1.00283e-12	8.01491e-13	6	0.164214	14.2877			6	0	0
6	1.96669e-12	2.03114e-12	6	0.152875	14.3378			6	0	0
6	9.54191e-13	6.23398e-13	6	0.148346	14.5323			6	0	0
6	4.28149e-13	2.97064e-13	6	0.164175	14.532			6	0	0
6	1.97663e-12	1.63836e-12	6	0.176809	14.4163			6	0	0
6	5.6053e-13	3.98715e-13	6	0.16538	14.4301			6	0	0
6	3.16937e-12	3.05455e-12	6	0.154442	14.7249			6	0	0
6	2.04822e-12	1.74105e-12	6	0.167452	14.3703			6	0	0
6	7.29569e-13	5.70929e-13	6	0.154863	14.3189			6	0	0
6	1.65579e-12	1.35901e-12	6	0.161712	14.1355			6	0	0
6	4.24771e-12	3.07776e-12	6	0.152911	14.3565			6	0	0
6	1.09732e-12	1.01479e-12	6	0.171023	14.4357			6	0	0
6	6.36579e-13	5.23023e-13	6	0.169074	14.3315			6	0	0
6	6.64715e-13	4.96465e-13	6	0.157669	14.6764			6	0	0
6	4.94214e-13	4.41723e-13	6	0.184328	14.6286			6	0	0
6	1.17922e-12	7.78023e-13	6	0.151279	14.6731			6	0	0
6	2.60336e-12	2.24463e-12	6	0.153357	14.4588			6	0	0
6	1.45426e-12	1.16209e-12	6	0.160543	14.4762			6	0	0
6	6.52546e-13	4.37041e-13	6	0.194589	15.5046			6	0	0
6	3.39863e-13	2.74629e-13	6	0.168579	15.7042			6	0	0
6	3.05406e-12	2.46315e-12	6	0.154348	14.2885			6	0	0
6	7.96278e-13	6.39714e-13	6	0.173035	14.6956			6	0	0
6	1.73382e-12	1.30837e-12	6	0.172088	14.0432			6	0	0
6	1.08604e-12	1.08987e-12	6	0.150611	14.3467			6	0	0
6	7.38859e-13	5.97451e-13	6	0.160217	14.7363			6	0	0
6	4.48383e-13	4.2074e-13	6	0.155255	14.6423			6	0	0
6	6.02428e-13	5.80075e-13	6	0.155896	14.6047			6	0	0
6	1.05929e-12	8.39265e-13	6	0.153456	14.2517			6	0	0
6	1.45667e-12	1.02062e-12	6	0.157609	14.6254			6	0	0
6	2.70727e-12	2.59129e-12	6	0.16948	14.7226			6	0	0
6	6.67044e-13	7.59973e-13	6	0.154022	14.4245			6	0	0
6	7.82029e-13	6.3719e-13	6	0.1535	14.7764			6	0	0
6	7.67519e-13	4.72356e-13	6	0.164419	14.5104			6	0	0
6	1.46866e-12	1.08039e-12	6	0.166211	14.4682			6	0	0
6	8.82826e-13	7.06295e-13	6	0.173202	14.3492			6	0	0
6	9.84119e-13	7.99547e-13	6	0.184527	14.3782			6	0	0
6	2.54721e-12	1.59432e-12	6	0.158548	14.3208			6	0	0
6	8.68199e-12	7.40037e-12	6	0.173034	14.5382			6	0	0
6	1.25958e-12	1.10241e-12	6	0.164805	14.2592			6	0	0
6	2.74554e-12	1.81425e-12	6	0.149846	14.3375			6	0	0
6	1.75801e-12	1.3238e-12	6	0.161485	14.5065			6	0	0
6	1.08781e-12	9.27161e-13	6	0.18045	14.6337			6	0	0
6	6.22403e-13	5.42246e-13	6	0.152377	14.2897			6	0	0
6	5.99024e-13	3.91924e-13	6	0.163845	14.8506			6	0	0
6	8.36436e-13	7.38381e-13	6	0.184203	14.3252			6	0	0
6	1.40958e-12	1.11131e-12	6	0.166231	14.5956			6	0	0
6	7.89165e-13	5.6536e-13	6	0.161807	14.3276			6	0	0
6	1.22997e-12	1.20227e-12	6	0.182579	14.2632			6	0	0
6	1.10205e-12	6.1758e-13	6	0.152966	14.2985			6	0	0
6	8.33162e-12	7.66916e-12	6	0.153494	14.0794			6	0	0
6	2.23982e-12	1.9397e-12	6	0.171073	14.3598			6	0	0
6	3.42819e-12	2.47256e-12	6	0.174283	14.4581			6	0	0
6	2.38845e-12	1.8881e-12	6	0.144022	14.4149			6	0	0
6	6.84439e-13	4.71315e-13	6	0.177279	14.315			6	0	0
6	2.3447e-12	1.35327e-12	6	0.161448	14.3015			6	0	0
6	5.12248e-13	3.94601e-13	6	0.17182	14.6243			6	0	0
6	5.88811e-13	4.80585e-13	6	0.154354	14.8352			6	0	0
6	5.67388e-13	4.39173e-13	6	0.160602	14.652			6	0	0
6	5.17453e-13	3.76777e-13	6	0.16369	14.3694			6	0	0
6	5.2137e-13	3.7139e-13	6	0.180655	14.4482			6	0	0
6	6.66178e-13	6.56361e-13	6	0.163876	14.7612			6	0	0
6	1.07974e-12	8.76848e-13	6	0.156975	14.1235			6	0	0
6	1.53293e-12	1.31084e-12	6	0.19194	14.3352			6	0	0
6	7.14441e-13	5.84628e-13	6	0.168703	14.6967			6	0	0
6	3.40484e-12	3.6912e-12	6	0.158789	14.2018			6	0	0
6	3.11378e-12	2.9845e-12	6	0.163658	14.1498			6	0	0
6	1.51866e-12	1.25554e-12	6	0.167992	14.3794			6	0	0
6	9.83521e-13	8.68847e-13	6	0.158279	14.5795			6	0	0
6	1.17843e-12	8.93927e-13	6	0.188713	14.6843			6	0	0
6	1.695e-12	1.25069e-12	6	0.159568	13.9309			6	0	0
6	1.15728e-12	1.01423e-12	6	0.146697	13.5982			6	0	0
6	4.74619e-13	3.84155e-13	6	0.175244	13.9671			6	0	0
6	1.05131e-12	7.6951e-13	6	0.156175	13.8976			6	0	0
6	4.77519e-13	3.23009e-13	6	0.165342	13.8828			6	0	0
6	8.17212e-13	6.6397e-13	6	0.153307	13.9537			6	0	0
6	1.87858e-12	1.26669e-12	6	0.155418	13.7803			6	0	0
6	7.98586e-13	4.25704e-13	6	0.156937	13.4649			6	0	0
6	4.89017e-13	3.34995e-13	6	0.158722	13.8057			6	0	0
6	9.34323e-13	8.36167e-13	6	0.156428	13.5095			6	0	0
6	2.14199e-12	1.69137e-12	6	0.185622	13.5455			6	0	0
6	8.28568e-13	7.38575e-13	6	0.157675	13.5926			6	0	0
6	4.99793e-13	3.12657e-13	6	0.15324	13.5784			6	0	0
6	6.44184e-13	3.3549e-13	6	0.167937	13.7279			6	0	0
6	1.0767e-12	9.51086e-13	6	0.159002	13.676			6	0	0
6	9.84645e-13	9.44673e-13	6	0.141538	14.0329			6	0	0
6	7.88374e-13	6.84349e-13	6	0.15523	13.4651			6	0	0
6	2.89658e-13	2.31139e-13	6	0.172859	13.7591			6	0	0
6	1.36133e-12	9.70857e-13	6	0.142431	13.7798			6	0	0
6	3.7897e-13	2.49458e-13	6	0.152066	13.9036			6	0	0
6	6.55562e-13	4.53662e-13	6	0.161776	13.5895			6	0	0
6	1.34814e-12	1.09217e-12	6	0.153338	13.5765			6	0	0
6	2.81086e-13	2.21581e-13	6	0.159329	13.7011			6	0	0
6	2.93353e-12	2.55019e-12	6	0.157021	13.4515			6	0	0
6	3.99571e-13	2.85471e-13	6	0.172079	13.8979			6	0	0
6	7.48178e-13	8.14761e-13	6	0.140125	13.389			6	0	0
6	1.00957e-12	8.50627e-13	6	0.145788	13.517			6	0	0
6	1.34707e-12	5.84755e-13	6	0.147341	13.5391			6	0	0
6	1.17376e-12	9.13142e-13	6	0.147302	13.4998			6	0	0
6	1.92625e-12	1.52341e-12	6	0.153879	13.5416			6	0	0
6	5.77245e-13	4.34711e-13	6	0.145994	13.8205			6	0	0
6	9.86007e-13	7.40107e-13	6	0.162245	13.5639			6	0	0
6	1.21336e-12	8.93638e-13	6	0.147771	13.6007			6	0	0
6	1.18631e-12	6.87379e-13	6	0.159582	13.4085			6	0	0
6	1.11657e-12	6.60527e-13	6	0.146794	13.5749			6	0	0
6	9.51415e-13	8.35103e-13	6	0.16888	13.659			6	0	0
6	9.11996e-13	6.53306e-13	6	0.1442	13.3318			6	0	0
6	2.16481e-12	1.63942e-12	6	0.147736	13.6152			6	0	0
6	7.12526e-13	5.51284e-13	6	0.1512	13.7626			6	0	0
6	7.87409e-13	4.70237e-13	6	0.154839	13.5975			6	0	0
6	1.45061e-12	1.10492e-12	6	0.154344	13.5876			6	0	0
6	1.09165e-12	1.15163e-12	6	0.15256	13.5576			6	0	0
6	7.83526e-13	4.61997e-13	6	0.153407	13.7403			6	0	0
6	7.11969e-13	5.09926e-13	6	0.154878	13.532			6	0	0
6	1.48924e-12	1.22471e-12	6	0.155155	13.6359			6	0	0
6	5.50382e-13	3.9126e-13	6	0.167771	13.9194			6	0	0
6	9.26258e-13	9.11093e-13	6	0.238476	13.5021			6	0	0
6	1.06955e-12	9.45096e-13	6	0.162302	14.002			6	0	0
6	9.13731e-13	7.11374e-13	6	0.144034	13.8536			6	0	0
6	5.97408e-13	5.32601e-13	6	0.15077	14.0245			6	0	0
6	6.75035e-13	5.0099e-13	6	0.153748	14.0181			6	0	0
6	1.15941e-12	9.07686e-13	6	0.158281	13.9416			6	0	0
6	4.59587e-12	3.70749e-12	6	0.147899	13.7967			6	0	0
6	6.0746e-13	3.77273e-13	6	0.156549	13.8857			6	0	0
6	2.97654e-12	2.40059e-12	6	0.15685	13.654			6	0	0

## Sheet: 11a
No smoothing		Gaussian smoothing		Boxcar smoothing
x	y	x	y	x	y
1988.08	31.7895	2000.48	41.7911	2005.25	19.7983
1987.4	98.0246	2009.69	32.4019	2009.4	20.0394
1987.44	31.6625	2010.88	49.9989	2021.83	25.2956
1989.41	50.095	2008.49	19.9434	2007.69	19.8865
1987.41	68.7686	2010.06	25.1269	1986.96	25.0849
1988.58	9.99175	2014.08	25.1626	2001.28	90.0131
1989.41	29.066	2010.97	23.9242	1995.41	23.8291
1990.21	50.3906	2008.63	29.8462	2009.48	20.0668
1991.03	29.1693	2012.4	19.9396	2019.19	5.39963
1991.21	31.1442	2011.52	49.7982	2002.1	24.8552
1992.73	28.8799	2013.25	30.0858	1998.54	30.1359
1989.71	28.6503	2011.56	25.1528	2005.59	19.7496
1991.32	45.0844	2011.63	24.8247	2013.68	19.8118
1992.48	52.3677	2015.65	29.756	2008.15	14.8364
1994.68	25.1237	2017.85	20.2621	2004.29	46.536
1991.51	29.1026	2013.06	35.3531	2006.92	46.8799
1995.87	28.9849	2019.88	39.7815	2006.24	23.9217
1994.02	38.0822	2018.29	20.4065	2010.33	20.0972
1995.85	38.0849	2012.58	29.8384	1987.6	24.8656
1995.77	15.8457	2017.26	40.1842
1994.3	29.1235	2017.26	30.1807
1998.54	17.4914	2020.3	36.0164
1994.17	24.0115	2017.95	29.9262
1996.48	29.5962	2012.98	30.2411
1995.38	29.1197	2019.46	20.1105
1996.28	30.1475	2019.48	25.5235
2002.24	24.9584	2017.62	29.5452
1998.02	29.2983	2019.49	19.8959
1999.3	24.7954	2022.96	10.2112
1999.27	24.8747	2018.17	25.1142
2004.62	26.1219	2017.42	24.936
2000.81	35.0432	2018.77	20.2761
2002.06	34.874	2016.78	20.3681
2000.49	63.4909	2019.95	5.23024
2001.95	45.0678	2018.01	50.1514
2006.09	20.3378	2016.97	29.8222
2004.27	30.0337	2021.96	25.0565
2009.06	19.7677	2017.25	29.9596
2008.02	25.0789	2022.8	40.0291
2010.08	34.8694	2020.76	29.9979
2005.26	32.0151	2021.3	20.0932
2008.89	24.8988	2022.91	19.8339
2011.79	27.8016	2018.98	25.0181
2019.03	37.2978	2021.17	19.9668
2021.66	29.6158	2022.53	10.1571
2019.37	29.9816	2022.68	29.6407
2020.98	23.0739	2021.41	29.7198
2018.12	30.006	2025.22	40.0006
2017.89	12.4628
2019.96	19.7462
2016.2	29.8319

## Sheet: 11b histogram
Link	1st author	Year	Title	Binsize (mm)	Sigma (mm)	note	full text section
https://www.jneurosci.org/content/jneuro/7/7/1935.full.pdf	Muller	1987	Spatial Firing Patterns of Hippocampal Complex-Spike Cells in a Fixed Environment	31.5	0	pixels were not square, so I have averaged the X and Y lengths	The size of each pixel is 3.5 (X) x 2.8 (Y) cm; (e) if the headlights are not detected during a TV field, the Y coordinate for the sample is set to zero. Zero is an impossible v														32.6582	12.7537
https://www.jneurosci.org/content/jneuro/7/3/716.full.pdf	Eichenbaum	1987	Cue-Sampling and Goal-Approach Correlates of Hippocampal Unit Activity in Rats Performing an Odor-Discrimination Task	98	0	The maze had different height and width, so I have averaged these	havior, firing rates were calculated for each entry into 16 equal-area places on the floor of the behavioral chamber (Fig. 1A) and also, as a separate place, when the rat’s nose was in the odor-sampling port. Data were sampled for the entirety of each trial period, lasting up to 40
https://www.jneurosci.org/content/jneuro/9/12/4101.full.pdf	Muller	1989	The Firing of Hippocampal Place Cells Predicts the Future Position of Freely Moving Rats	31.5	0	pixels were not square, so I have averaged the X and Y lengths	The position of the headlights is found in a 64 x 64 grid of rectangular subelements (pixels) of the video field, each of which is 3.4 (x) x 2.8 (Y) cm in size. The small cvlinder occupies 12% of the video ‘field and is ‘about 5 10 pixels in area. The position is detected during each TV field, at a frequency of 60 Hz.
https://www.jneurosci.org/content/jneuro/9/7/2382.full.pdf	Thomson	1989	Place Cells and Silent Cells in the Hippocampus of Freely-Behaving Rats	50	0	no smoothing	These sets of coordinates for each environment were divided into square grids, 50 mm on a side. Grids in which at least 5 set of behavior were not observed were excluded from analysis. The mean rate of activity of each neuron was calculated within these grids by dividing the number of spikes fired in each grid by the amount of time spent in each grid. F
https://onlinelibrary.wiley.com/doi/epdf/10.1111/j.1460-9568.1990.tb00445.x	Speakman	1989	Hippocampal Complex Spike Cells do not Change Their Place Fields if the Goal is Moved Within a Cue Controlled Environment	69	0	no smoothing, had to calculate bin size based on maze diameter/16	The maze was painted black and consisted of a circular central platform (34.5 cm diameter) and 4 arms (15 cm wide X 38 cm long X 3 1 cm high). we began by overlaying the environment with a 16 X 16 grid. We then accumulated the number of spikes per grid element per trial and summed across trials to give a matrix of the total number of spikes per unit area of the environment. A second matrix was cr…
https://www.jneurosci.org/content/jneuro/9/4/1097.full.pdf	Breese	1989	Hippocampal Place Cells: Stereotypy and Plasticity	10	0	no smoothing	s possible to construct maps of movement trajectories, time-in-location, and spike firing density for any location on the platform. Sixbit resolution of the video record was employed yielding a pixel size of approximately 1 .O cm* on the platform. Three basic types of maps were utilized: the traversal pattern of the animal on the platform during 7- 10 min recording sessions (traversal), location-…
https://www.jneurosci.org/content/jneuro/10/6/2008.full.pdf	Quirk	1990	The Firing of Hippocampal Place Cells in the Dark Depends on the Rat’s Recent Experience	29	0	no smoothing	pixels measuring 2.9 cm on a side. A microcomputer (Hewlett Packard, model HP 86) sampled the X and Y coordinates of the rat’s position and the spike count at 60 Hz. At the conclusion of the recording session, the spike and location data were written onto disk and analyzed on a Masscomp 5500 computer. Two 64 x 64 arrays were generated from the data. Each element in the first array (spike array) a…
https://pdf.sciencedirectassets.com/271080/1-s2.0-S0006899300X0529X/1-s2.0-000689939090555P/main.pdf?X-Amz-Security-Token=IQoJb3JpZ2luX2VjEEQaCXVzLWVhc3QtMSJIMEYCIQCzuQJY3FZ%2Bx5sKjpoFeObWCbzta%2Fy%2FVAxPu6woltpUeQIhAJNCMO3j8yWT2NTUs%2BocGCZGsC7EL7mb5o%2B6ODC7HKZVKrEFCB0QBRoMMDU5MDAzNTQ2ODY1IgzTuokMxpvWAn97CR8qjgWPolmL%2FSE8I8ceKKsklUk09Gmf4%2BOKwJbDVbv4EUG2kWrm%2FanXHZj7yibAtWPtdhgNvLz3eoq3eccIV…	Thomson	1990	Long-term stability of the place-field activity of single units recorded from the dorsal hippocampus of freely behaving rats	50	0	no smoothing	These sets of coordinates were divided into square grids, 50 mm on a side. Grids in which at least 5 s of behavior were not observed were excluded from analysis for any given experimental session, to minimize sampling errors in the observed firing rate. The mean rate of activity of each unit was calculated within these grids by dividing the number of spikes fired in each grid by the amount of tim…
https://www.jneurosci.org/content/jneuro/10/9/3093.full.pdf	Sharp	1990	Firing Properties of Hippocampal Neurons in a Visually Symmetrical Environment: Contributions of Multiple Sensory Cues and Mnemonic Processes	29	0	no smoothing	Signals from a video camera mounted above the cylinder were fed through a spot detector that detected the location of the headlights within a 256 x 256 grid of 2.9 cm? pixels. (The camera field is the coordinate frame of all spatial representations presented below. All direction references such a5 “3:00” refer to angular coordinates as seen from the overhead camera.) Each recording session lasted…
https://www.jneurosci.org/content/jneuro/10/4/1110.full.pdf	Kubie	1990	Spatial Firing Properties of Hippocampal Theta Cells	31	0	no smoothing, camera pixels were not square, so I have averaged the width and height to calculate pixel size	The output of an overhead videocamera was fed to a homemade spot detector which detected the x and y positions ofthe headlights with 64 x 64 resolution. Each small rectangular region (pixel) in the 64 x 64 grid was 2.8 6) by 3.4 (x) cm. The location and spike strings were sorted into two 2-dimensional arrays, each of which was laid out so its elements corresponded to pixels. The first array count…
https://onlinelibrary.wiley.com/doi/epdf/10.1002/hipo.450010207	Bostock	1991	Experience-dependent Modifications of Hippocampal Place Cell Firing	29	0	no smoothing	The output of an overhead video camera was fed to a spot detector that digitized the X and Y positions of the headlights with 64 x 64 resolution. Each small rectan- gular region (pixel) in the 64 x 64 grid was initially 2.8 cm x 3.4 cm. In later work, each pixel was a square 2.9 crn The location and spike strings were sorted into two 64 X 64 arrays. The first (time) array counted the number of sa…
https://www.jneurosci.org/content/jneuro/12/5/1945.full.pdf	Quirk	1992	The Positional Firing Properties of Medial Entorhinal Neurons: Description and Comparison with Hippocampal Place Cells	29	0	no smoothing	The scanning region of the camera was divided into a 64 x 64 array of square pixels (6 bits for each dimension), each pixel corresponding to 2.9 x 2.9 cm of area in the cylinder. At the conclusion of the recording session, the spike and location data were transferred to a Masscomp 5500 minicomputer and analyzed. Two 64 x 64 arrays were generated from the data. Each element in the first array (spi…
https://pdf.sciencedirectassets.com/271055/1-s2.0-S0165027000X02099/1-s2.0-016502709290005X/main.pdf?X-Amz-Security-Token=IQoJb3JpZ2luX2VjEFwaCXVzLWVhc3QtMSJHMEUCIHtnQaEl7O9SZOtK46sARipWq0QBozUx0zMnPa54UyVeAiEA0Y8DKCfAiqvWyzs7H2y7taJeC9zRxnNql1s8rNBFKPkqswUINBAFGgwwNTkwMDM1NDY4NjUiDAtkJCU5Mub0XFR5VSqQBXPcD8fM67C%2FvaBrLthiQaymcXzZejxco08%2F2DlsN5rOYZF4WYWjmHEkqYR1NJkai3d%2Fz2AaNg9zdsQSdQr3BHQA%2F…	Fukuda	1992	Rat exploratory behavior controlled by intracranial self-stimulation improves the study of place cell activity	45	0	no smoothing	From the data stored on floppy disk it was possible to reproduce the movement trails and to construct time-in-location maps. To obtain a more uniform distribution of the recorded values the pixel size of the time-in-location map was increased to 4.5 X 4.5 cm whereas the high resolution pixels (0.75 X 0.75 cm) were used for plotting the trails.
https://onlinelibrary.wiley.com/doi/epdf/10.1002/hipo.450030209	Jung	1993	Spatial Selectivity of Unit Activity in the Hippocampal Granular Layer	52.5	0	no smoothing	“Place fields” were defined in a manner similar to that of Muller et al. (1987). The 168 x 168 cm square containing the maze was divided into 32 x 32 bins, and the firing rate for each bin was calculated.
https://journals.lww.com/neuroreport/Abstract/1994/10270/Place_cells_in_the_ventral_hippocampus_of_rats.14.aspx	Poucet	1994	Place cells in the ventral hippocampus of rats	25	0	no smoothing
https://www.jneurosci.org/content/jneuro/14/4/2339.full.pdf	Sharp	1994	Spatial Correlates of Firing Patterns of Single Cells in the Subiculum of the Freely Moving Rat	29	0	no smoothing	In order to visualize any location-related firing patterns, the time of occurrence for the spikes of a given cell, along with the position data, were used to construct a firing rate map for each cell (Muller et al., 1987). For this, the cylinder was divided into 2.9 by 2.9 cm pixels, and the total amount of time spent in each pixel, along with the total number of spikes that occurred when the ani…
https://www.jneurosci.org/content/jneuro/15/1/173.full.pdf	Sharp	1995	Influences of Vestibular and Visual Motion Information on the Spatial Firing Patterns of Hippocampal Place Cells	29	0	no smoothing	Firing rate maps. The time of occurrence for the spikes of a given cell, along with the position data, were used to construct a firing rate map for each cell (Muller et al., 1987). For this, the cylinder was divided into 2.9 by 2.9 cm pixels, and the total amount of time spent in each pixel, along with the total number of spikes that occurred when the animal was in that pixel, were used to calcul…
https://onlinelibrary.wiley.com/doi/epdf/10.1002/hipo.450050608	Taube	1995	Place Cells Recorded in the Parasubiculum of Freely Moving Rats	38	0	no smoothing	‘l’he X and Y coordinates of each LE,D wcre derermined to 1 part in 256, and each rectangu- lar subregion (pixel) of the video frame was 3.8 X 3.8 nim. For cells which showed location-specific dis- charge, a color-coded location-by-firing rate map was constructed using mcthods described by Muller et al. (1987).
https://onlinelibrary.wiley.com/doi/epdf/10.1111/j.1460-9568.1995.tb00642.x	Wiener	1995	Inertial, Substratal and Landmark Cue Control of Hippocampal CAI Place Cell Activity	37.5	0	no smoothing	The rats were trained to find water rewards alternatively in the comers and centre of a darkened box with 60 cm sides The arena was divided into a 16 X 16 array of squares. The average firing rate of the neuron as the rat occupied each square was computed by dividing the number of unit discharges by the total time that the rat appeared there (as measured from the position of the blue bulb on the …
https://www.sciencedirect.com/science/article/pii/S0092867400818292#cesec110	Rotenberg	1996	Mice Expressing Activated CaMKII Lack Low Frequency LTP and Do Not Form Stable Place Cells in the CA1 Region of the Hippocampus	16	0	no smoothing	The head position of the mouse was tracked at 60 Hz with an overhead TV camera that detected a light-emitting diode (LED) melted on the electrode connector. The LED was detected in a 64 × 64 array of small square regions (pixels) 1.6 cm on each side. The total time the light was detected in each pixel and the number of spikes fired in each pixel were accumulated, and a time-averaged firing rate w…
https://watermark.silverchair.com/6-2-238.pdf?token=AQECAHi208BE49Ooan9kkhW_Ercy7Dm3ZL_9Cf3qfKAc485ysgAAAt0wggLZBgkqhkiG9w0BBwagggLKMIICxgIBADCCAr8GCSqGSIb3DQEHATAeBglghkgBZQMEAS4wEQQM32o5TWrj4Qwjbj_5AgEQgIICkB61R6NkYIECFzHhbG9tmA5JTDkI8bdLs7bJ5szwUbz1p1c45kXssa31kx-LChxzZNX3o1WODYyh3vLfSfuvikwXG29FVRM68qHZvBGReJVU3mSgyc7TTz7t1_SrSlX7MvTINIHYLAp0Ns4x3UMmpvWsKSTkpGIO9JjXCzjYEl3wTp53NJjbSkOtHrsB__l…	Sharp	1996	Multiple Spatial/Behavioral Correlates for Cells in the Rat Postsubiculum: Multiple Regression Analysis and Comparison to Other Hippocampal Areas	29	0	no smoothing	For this, the cylinder floor was divided into 2.9 by 2.9 cm pixels, and the total amount of time spent in each pixel, along with the total number of spikes that occurred when the animal was in that pixel, were used to calculate an average rate for each.
https://onlinelibrary.wiley.com/doi/epdf/10.1002/%28SICI%291098-1063%281996%296%3A3%3C281%3A%3AAID-HIPO6%3E3.0.CO%3B2-Q	Hampson	1996	Hippocampal Place Fields: Relationship Between Degree of Field Overlap and Cross-Correlations Within Ensembles of Hippocampal Neurons	17.5	0	no smoothing	The least significant bits of the 8-bit X and Y coordinates were omitted to provide 32 X 32 distinct X and Y coordinates or “pixels” (1.75 cm each). The floor of the behav- ioral chamber occupied 25 X 25 pixels of the 32 X 32-pixel video image. Firing counts per pixel were determined for each neuron, then normalized to firing rate by dividing the spike count by to- tal time per pixel.
https://royalsocietypublishing.org/doi/epdf/10.1098/rstb.1997.0137	Rotenberg	1997	Variableplace-cellcouplingtoacontinuouslyviewedstimulus:evidencethatthehippocampusactsasaperceptualsystem	24	0	no smoothing	Positionwasdetectedina64_x0002_64gridofsquareregions(pixels)2.4cmonaside.Tocalculate¢ringrateasafunctionofposition,spikeswereassignedtothepixelinwhichtherat'sheadwasdetectedatthebeginningofeach16.7ms`sample'.IftheLEDwasnotdetectedforasample,spikesintheassociated16.7msintervalwereignored.
https://onlinelibrary.wiley.com/doi/epdf/10.1002/%28SICI%291098-1063%281997%297%3A6%3C624%3A%3AAID-HIPO5%3E3.0.CO%3B2-E	Shapiro	1997	Cues That Hippocampal Place Cells Encode: Dynamicand Hierarchical Representation of Localand Distal Stimuli	30	0	no smoothing	To define place fields, the maze arena was divided into a 28x28 array of 3x3-cm pixels. Firing rate was calculated by dividingthe total number of spikes by the total amount of time spent ineach pixel. If the rat visited the pixel fewer than 3 times or for lessthan 250 ms, the firing there was considered undersampled andexcluded from further analysis.
https://pdf.sciencedirectassets.com/271031/1-s2.0-S0166432800X0023X/1-s2.0-S0166432896001659/main.pdf?X-Amz-Security-Token=IQoJb3JpZ2luX2VjEEsaCXVzLWVhc3QtMSJGMEQCIHThmthGre%2B8plRPzE%2FWEU%2FeuCTvMhUul0dhoAS7YtF6AiBzrSdZ4CIaVnOaaSKAe0aTBfcBkVLELMan0XTvg2NsVCqyBQgkEAUaDDA1OTAwMzU0Njg2NSIMM%2Bh9gXwMaA7W2qB6Ko8FcXS5DzYOqwEBv73nfHxmsNxjjMAsrHXPWd1aWE8TZzDJH%2F4RKWEAlcqQgY9Db8DnA5W1jzQXJFM6J30E82gyCZ…	Sharp	1997	Subicular cells generate similar spatial firing patterns in two geometrically and visually distinctive environments: Comparison with hippocampal place cells	29	0	no smoothing	For this, the cylinder was divided into 2.9 by 2.9 cm pixels, and the total amount of time spent in each pixel, along with the total number of spikes which occurred when the animal was in that pixel, were used to calculate an average rate for each.
https://doi.org/10.1073/pnas.95.6.3182	Fenton	1998	Place cell discharge is extremely variable during individual passes of the rat through the firing field	30	0	no smoothing	Offline, the time-averaged firing rate in each 3 cm × 3 cm pixel visited by the rat was calculated as the number of spikes discharged in the pixel divided by the total time spent there.
https://www.jneurosci.org/content/jneuro/18/5/1818.full.pdf	Save	1998	Spatial Firing of Hippocampal Place Cells in Blind Rats	25	0	no smoothing	6.25 mm on a side, permitting a resolution of ;6° for head direction. For head position tracking, the resolution was reduced by two bits in each dimension, yielding a 64 3 64 grid of pixels 25 mm on a side. The x and y coordinates at the end of each frame were stored in parallel with the number of spikes counted during the 20 msec frame
https://psycnet.apa.org/record/1999-03910-001	Sharp	1999	Subicular Place Cells Expand or Contract Their Spatial Firing Pattern to Fit the Size of the Environment in an Open Field but Not in the Presence of Barriers: Comparison With Hippocampal Place Cells	29	0	no smoothing	Subicular place cells expand or contract their spatial firing pattern to fit the size of the environment in an open field but not in the presence of barriers: Comparison with hippocampal place cells.
https://onlinelibrary.wiley.com/doi/epdf/10.1002/%28SICI%291098-1063%281999%299%3A4%3C423%3A%3AAID-HIPO8%3E3.0.CO%3B2-U	Cressant	1999	Further Study of the Control of Place Cell Firingby Intra-Apparatus Objects	25	0	no smoothing	Foroff-line analyses, the resolution was reduced by 2 bits in eachdimension, yielding a 64 by 64 grid of pixels 25 mm on a side. The total time the head light was detected in each pixel and thetotal number of spikes in each pixel were accumulated for theentire session. The rate in a pixel was the number of spikes dividedby the dwell time.
https://pdf.sciencedirectassets.com/272195/1-s2.0-S0896627300X02437/1-s2.0-S0896627300000180/main.pdf?X-Amz-Security-Token=IQoJb3JpZ2luX2VjEEQaCXVzLWVhc3QtMSJHMEUCIFBuhFjIotu%2Fwv9GWvlA23%2FyScaEq%2FL44fVc8KLa6fxBAiEAr69pqRAXmHgtpLXUY6K1s2aPggQOuIW3z84crzT2S3gqsgUIHBAFGgwwNTkwMDM1NDY4NjUiDNHo0vucpjeecKE5iSqPBRC4x24346bcShW%2FTQk%2FZ3Y97PaTX%2FB9uxWU85SLrkDgpKyOSlNNIbL8CkoYJ61a1gwhVLuCiBtoLvDk%2F7…	Frank	2000	Trajectory Encoding in the Hippocampus and Entorhinal Cortex	42	42		We then binned those distances into 4.2 cm bins. each unit’s binned firing rate was smoothed with a six point Gaussian window with a standard deviation of one
https://onlinelibrary.wiley.com/doi/epdf/10.1002/%28SICI%291098-1063%282000%2910%3A1%3C64%3A%3AAID-HIPO7%3E3.0.CO%3B2-Y	Save	2000	Contribution of Multiple Sensory Information to PlaceField Stability in Hippocampal Place Cells	25	0	no smoothing	Signals from a CCD color camera fixedabove the apparatus were fed through a television-based digitalspot follower system that detected the LED in a grid of 2563256square regions (pixels), 6.25 mm on a side. The resolution wasactually reduced by two bits in each dimension, yielding a 64364 grid of pixels, 25 mm on a side. To obtain a positional firing ratedistribution, the total time the red light…
https://www.ncbi.nlm.nih.gov/pmc/articles/PMC2229496/	Fenton	2000	Conjoint Control of Hippocampal Place Cell Firing by Two Visual Stimuli	26	0	no smoothing	To compute firing rate as a function of position and for all other numerical calculations, the positional resolution was reduced to 64 × 64 pixels, each 2.6 cm on a side. The primary measure of place cell activity is the “positional firing rate distribution,” the time-averaged firing rate in each pixel. This is obtained by dividing the number of spikes detected in each pixel by the total time the…
https://pubmed.ncbi.nlm.nih.gov/11914793/	Cressant	2002	Remapping of place cell firing patterns after maze rotations	35	0	no smoothing	The LED was detected at 50 Hz in a grid of 32×32 square regions (pixels) with each side 35 mm, and the X and Y coordinates were stored along with the spike data To obtain a positional firing rate distribution, the total time the headlight was detected in each pixel (dwell time) and the total number of spikes fired in each pixel were accumulated for the session duration (usually 16 min). The rate …
https://onlinelibrary.wiley.com/doi/full/10.1046/j.1460-9568.2002.02154.x?sid=nlm%3Apubmed	Paz-Villagràn	2002	Properties of place cell firing after damage to the visual cortex	35	0	no smoothing	The LED was tracked at 50 Hz with a digital spot follower connected to a camera fixed above the maze. The LED was detected in a grid of 64 × 64 square regions (pixels) of side 35 mm. To construct such maps, the total time the light-emitting diode was detected in each pixel (dwell time) and the total number of spikes in each pixel were accumulated for the session duration (i.e. 16 min). The rate i…
https://www.sciencedirect.com/science/article/pii/S0896627303007529#aep-section-id30	Ferbinteanu	2003	Prospective and Retrospective Memory Coding in the Hippocampus	63.5	0	no smoothing	To define place fields, the maze arena was divided into a 28 × 28 array of 6.35 cm2 grid units. Firing rate was calculated by dividing the total number of spikes by the total amount of time spent in each grid unit.
https://www.sciencedirect.com/science/article/pii/S0306452202007005#aep-section-id18	Kobayashi	2003	Contribution of hippocampal place cell activity to learning and formation of goal-directed navigation in rats	45	0	no smoothing	To represent the firing rate distribution in the open field, firing-rate maps consisting of 4.5×4.5-cm pixels were constructed. Dividing the total number of spikes by the cumulative dwell time in each pixel for the entire session yielded the firing-rate map.
https://www.pnas.org/doi/full/10.1073/pnas.0400385101#sec-1	Agnihotri	2004	The long-term stability of new hippocampal place fields requires new protein synthesis	20	0	no smoothing, at least none is described and the figures do not look smoothed	each square pixel in a rate map represents a 2 × 2-cm area in the apparatus
https://onlinelibrary.wiley.com/doi/epdf/10.1002/hipo.20359	Jackson	2007	Network Dynamics of Hippocampal Cell-Assemblies ResembleMultiple Spatial Maps Within Single Tasks	30	0	no smoothing	Spatial tuningcurves, or place fields, were constructed by binning the taskarea into 11 pixel311 pixel (approximately 3 cm33 cm)bins and creating two 2-dimensional histograms: a histogramof the number of spikes emitted in each bin and a histogramof the number of video-tracker samples in each bin. The occu-pancy time for each bin was determined by dividing the num-ber of positions samples per bin …
https://www.pnas.org/doi/epdf/10.1073/pnas.0708644104	Kim	2007	Stress-induced alterations in hippocampal plasticity,place cells, and spatial memory	32.5	32.5	SD not given	Firing rate maps consisted of square pixels measuring 3.25 cmon each side. Undersampled pixel bins (those visited for_x0002_1sduring either the before or after stress session) were excluded.Firing rate in each bin was the number of spikes fired divided bythe time spent in that bin. Rate maps were smoothed by a singleiteration of convolution with a Gaussian kernel spanning a 3_x0004_3-pixel region.
https://www.nature.com/articles/nn1825#Sec7	Ji	2007	Coordinated memory replay in the visual cortex and hippocampus during sleep	20	0	no smoothing	Position points on the maze were binned into 2-cm × 2-cm grids. A firing rate map was obtained by simply counting a cell's spikes in a grid divided by the rat's total occupancy time in it. Only position points and spikes during trajectory running were included.
https://www.jneurosci.org/content/jneuro/27/3/472.full.pdf	Hok	2007	Goal-Related Activity in Hippocampal Place Cells	25	0	no smoothing	Each LED was detected in a grid of square regions (pixels), permitting a resolution of 6° for head direction and 2.5 cm for head position. Once single units were well separated, autoscaled color-coded firing rate maps were created to visualize firing rate distributions (Muller et al., 1987).
https://onlinelibrary.wiley.com/doi/epdf/10.1002/hipo.20504	Brun	2008	Progressive Increase in Grid Scale From Dorsal toVentral Medial Entorhinal Cortex	50	50
https://www.sciencedirect.com/science/article/pii/S0306452208013043?via%3Dihub#sec1	Ho	2008	Hippocampal place cell activity during chasing of a moving object associated with reward in rats	35	0	no smoothing	In the absolute coordinates, an 84×84 cm square region circumscribing the arena was divided into 3.5×3.5 cm pixels by a 24×24 array. In the relative coordinates, the relative arena with the zero-coordinates at the center of the toy car was similarly divided by a 24×24 array. Dividing the total number of spikes by the dwell time in each pixel allowed the construction of a firing rate map, in which…
https://onlinelibrary.wiley.com/doi/epdf/10.1002/hipo.20436	Sharp	2008	Lesions of the Mammillary Body Region Severely Disrupt theCortical Head Direction, but not Place Cell Signal	31.6	0	no smoothing	Locations were binned into 3.16-cm2pixels, andthe average firing rate within each pixel over the duration ofthe 30-min session was calculated to yield firing rate maps
https://www.pnas.org/doi/10.1073/pnas.0900484106	Renaudineau	2009	Impaired long-term stability of CA1 place cell representation in mice lacking the transcription factor zif268/egr1	25	0	no smoothing	A single LED positioned on the headstage allowed position tracking (at 50 Hz) and was detected in a grid of 32 × 32 pixels, 25 mm on a side. The overall positional firing rate distributions were then calculated. The total time the LED was detected (dwell time) and the total number of spikes in each pixel were accumulated for the duration of the session (15 min). Dividing the total number of spike…
https://www.jneurosci.org/content/29/31/9918.long	Komorowski	2009	Robust Conjunctive Item–Place Coding by Hippocampal Neurons Parallels Learning What Happens Where	20	20	unspecified Gaussian smoothing	Spatial firing rate maps were estimated using the total number of spikes that occurred when the rat was at a given location (2 × 2 cm bins) divided by the total time spent in that bin. The smoothed value for each bin was then calculated as the mean for each bin and all bins within 5 cm, each weighted by the distance from the central bin as determined by a two-dimensional Gaussian kernel.
https://www.nature.com/articles/nn.2602#Sec9	Boccara	2010	Grid cells in pre- and parasubiculum	25	25	unspecified smothing, but it was in reference	To characterize firing fields, we sorted the position data into 2.5 cm × 2.5 cm bins and smoothed the path with a 21-sample boxcar window filter (400 ms, ten samples on each side). Firing-rate distributions were determined for trials with more than 80% coverage by counting the number of spikes in each bin as well as the time spent per bin. Maps for number of spikes and time were smoothed individu…
https://www.science.org/doi/full/10.1126/science.1188210	Langston	2010	Development of the Spatial Representation System in the Rat	25	25		Firing rate distributions were determined by counting the number of spikes in each 2.5 cm × 2.5 cm bin as well as the time spent per bin. Maps for number of spikes and time were smoothed R.F. Langston et al. 8 individually using a boxcar average over the surrounding 5 × 5 bins. Weights were distributed as follows:
https://www.science.org/doi/full/10.1126/science.1188224	Wills	2010	Development of the Hippocampal Cognitive Map in Preweanling Rats	24	24	SD not given	First, all spike and positional data were filtered so as to remove immobility (defined as speed < 2.5cm/s). Position data was then sorted into 2.4 x 2.4 cm bins. The binned position and spike data were then individually smoothed using a Gaussian kernel over the surrounding 5 x 5 bins. Firing rates in each bin were calculated by dividing the total number of action potentials during occupancy of th…
https://www.science.org/doi/suppl/10.1126/science.1201652/suppl_file/brandon.som.pdf	Brandon	2011	Reduction of Theta Rhythm Dissociates Grid Cell Spatial Periodicity from Directional Tuning	30	30	pseudo-Gaussian kernel	Rate maps were constructed by calculating the occupancy normalized firing rate for 3cm x 3cm bins of position data. Data were smoothed by a two-dimensional convolution with a pseudo-Gaussian kernel with a one pixel (3 cm) standard deviation. T
https://www.nature.com/articles/nature10439#MOESM48	Jezek	2011	Theta-paced flickering between place-cell maps in the hippocampus	20	20		To characterize the spatial distribution of firing for individual cells, the position data were sorted into 30 × 30 position bins, each of 2 cm × 2 cm. Firing rate distributions were determined by counting the number of spikes in each bin and dividing by the time spent per bin. Maps for number of spikes and time were smoothed individually using a Gaussian average over the surrounding 2 × 2 bins. …
https://journals.plos.org/plosone/article?id=10.1371/journal.pone.0022349#s2	Park	2011	Ensemble Place Codes in Hippocampus: CA1, CA3, and Dentate Gyrus Place Cells Have Multiple Place Fields in Large Environments	28	0	no smoothing	Cell-specific color-coded firing rate maps were computed as the total number of action potentials the cell emitted in each 2.8 cm square pixel divided by the total time the rat spent in the pixel.
https://www.science.org/doi/10.1126/science.1201685#supplementary-materials	Koenig	2011	The Spatial Periodicity of Grid Cells Is Not Sustained During Reduced Theta Oscillations	50	50		The recording box was divided into 5 cm x 5 cm pixels. Spatial firing rate distributions were constructed by summing the total number of spikes that occurred in a given location bin, then dividing by the amount of time that the animal spent in that location, and smoothing with a box car filter. [0.0025 0.0125 0.0200 0.0125 0.0025;... 0.0125 0.0625 0.1000 0.0625 0.0125;... 0.0200 0.1000 0.1600 0.1…
https://www.nature.com/articles/nature11649#MOESM246	Stensola	2012	The entorhinal grid map is discretized	30	30		To characterize firing fields, the position data were sorted into 3 cm × 3 cm bins. The path was smoothed with a 21-sample boxcar window filter (400 ms; 10 samples on each side). Firing rate distributions were then determined by counting the number of spikes in each bin as well as the time spent per bin. Maps for number of spikes and time were smoothed individually using a boxcar average over the…
https://www.nature.com/articles/nn.3311#Sec13	Bonnevie	2013	Grid cells require excitatory drive from the hippocampus	25	25		To characterize firing fields, the position data were sorted into 2.5 cm × 2.5 cm bins, and the path was smoothed with a 21-sample boxcar window filter (400 ms, ten samples on each side). Firing-rate distributions were determined by counting the number of spikes in each bin and measuring the time spent per bin. Maps for the number of spikes and occupancy time were smoothed individually using a qu…
https://www.nature.com/articles/nature13162#Sec2	Igarashi	2014	Coordination of entorhinal–hippocampal ensemble activity during associative learning	25	25		To characterize firing fields, the position data were sorted into 2.5 cm × 2.5 cm bins. The path was smoothed with a 21-sample boxcar window filter (400 ms; 10 samples on each side). Firing rate distributions were then determined by counting the number of spikes in each bin as well as the time spent per bin. Maps for number of spikes and time were smoothed individually using a boxcar average over…
https://www.frontiersin.org/articles/10.3389/fpsyg.2015.00925/full#h3	Hayman	2015	Grid cells on steeply sloping terrain: evidence for planar rather than volumetric encoding	30	150		To accomplish this, for each rate-map the compartment under consideration was divided into 3 cm × 3 cm bins and the number of spikes emitted in that bin was divided by the total amount of time spent there, to normalize for inhomogeneous spatial sampling. The resulting map was then smoothed with a Gaussian kernel with a size of 5 × 5 bins.
https://www.jneurosci.org/content/jneuro/35/31/10963.full.pdf	Latuske	2015	Interspike Intervals Reveal Functionally Distinct Cell Populations in the Medial Entorhinal Cortex	20	30		Spatial firing rate maps were generated by dividing the environment into 2 2 cm bins. An occupancy map was defined as the time spent in each bin and was smoothed with a Gaussian kernel (SD 3 cm). The number of spikes emitted as the animal was in each bin was also calculated. The firing rate per bin was obtained by dividing the spike count of a bin by the corresponding bin of the occupancy map. Th…
https://www.sciencedirect.com/science/article/pii/S0889159115000835?via%3Dihub#s0010	Wolff	2015	Prenatal immune activation alters hippocampal place cell firing characteristics in adult animals	37	0	no smoothing	For place field analysis, the floor of the environment was divided into a grid of 20 pixels in diameter, giving a pixel size of 3.7 × 3.7 cm. Firing rates in each pixel were determined by the number of spikes occurring in that pixel, divided by the amount of time the animal spent there (dwell time), allowing place fields to be visualized as a rate map across the whole environment. Data from pixel…
https://www.ncbi.nlm.nih.gov/pmc/articles/PMC4633399/#R31	Robitsek	2015	Combined Administration of Levetiracetam and Valproic Acid Attenuates Age Related Hyperactivity of CA3 Place Cells, Reduces Place Field Area, and Increases Spatial Information Content in Aged Rat Hippocampus	35	35	unspecified Gaussian smoothing	Occupancy-normalized spatial firing rate maps were estimated using the total number of spikes that occurred at a given location divided by the total amount of time that was spent in the bin (3.5 cm × 3.5 cm) The smoothed value for each bin was calculated as the mean for each bin, and all bins within 5 cm, where each bin is weighted by its distance from the central bin using a two-dimensional Gaus…
https://doi.org/10.1038%2Fncomms11824	Schoenenberger	2016	Activity-dependent plasticity of hippocampal place maps	40	40	unspecified smoothing	To compute firing rate maps, arenas were divided into 4 cm × 4 cm bins. For each bin, spikes were counted and divided by the animal’s occupancy time in that bin. Raw rate maps were smoothed using a two-dimensional Gaussian kernel.
https://www.science.org/doi/full/10.1126/science.aad1935	Grosmark	2016	Diversity in neural firing dynamics supports both rigid and learned hippocampal sequences	20	50		For each well isolated principal cell a spike firing-by-position vector was constructed by binning its spikes in non-overlapping 2 cm bins. This vector was smoothed with a 5 cm Gaussian kernel, and divided by the smoothed (5 cm Gaussian kernel) occupancy-by-position resulting in a smoothed position by-firing rate vector.
https://onlinelibrary.wiley.com/doi/epdf/10.1002/hipo.22496	Grieves	2016	Place Field Repetition and Spatial Learningin a Multicompartment Environment	30	30	SD not given	Firing rate maps were produced for each compartment indi-vidually by dividing the compartment area into a grid of 3 cmsquare bins. The firing rate in each bin was calculated as thetotal number of spikes which occurred in that bin divided bythe total length of time spent there. Bins in which the rats spent<0.1 s were treated as if they had not been visited. Bins weresmoothed using a Gaussian filte…
https://www.ncbi.nlm.nih.gov/pmc/articles/PMC4906387/	Schoenenberger	2016	Activity-dependent plasticity of hippocampal place maps	40	40	unspecified Gaussian smoothing	To compute firing rate maps, arenas were divided into 4 cm × 4 cm bins. For each bin, spikes were counted and divided by the animal's occupancy time in that bin. Raw rate maps were smoothed using a two-dimensional Gaussian kernel.
https://www.sciencedirect.com/science/article/pii/S0960982217307716#sec2	Ismakov	2017	Grid Cells Encode Local Positional Information	30	15		A firing rate map was produced by partitioning the arena into bins and taking the number of spikes that were fired per bin divided by time spent within the bin to calculate the dwell-time-normalized firing rate at each point within the environment. A bin size of 3-by-3cm was used. The rate map was then smoothed by a two-dimensional convolution of a Gaussian function of a standard deviation of sig…
https://www.sciencedirect.com/science/article/pii/S0306452217306322#s0010	Monaghan	2017	Systemic administration of two different anxiolytic drugs decreases local field potential theta frequency in the medial entorhinal cortex without affecting grid cell firing fields	36	36		Spatial rate maps were constructed for a given unit by taking the number of spikes in 3.6 cm by 3.6 cm spatial bins and dividing by the amount of time spent in that bin. Rate maps were smoothed using a 5 × 5 bin 2D-Gaussian kernel with a one-bin standard deviation.
https://www.sciencedirect.com/science/article/pii/S0960982217310096#sec3	Harland	2017	Lesions of the Head Direction Cell System Increase Hippocampal Place Field Repetition	30	30	SD not given	The extent of place cell repetition in the parallel and radial compartments was quantified using similar methods to Grieves et al. [4].
https://www.ncbi.nlm.nih.gov/pmc/articles/PMC5558037/	Ismakov	2017	Grid Cells Encode Local Positional Information	30	15		A firing rate map was produced by partitioning the arena into bins and taking the number of spikes that were fired per bin divided by time spent within the bin to calculate the dwell-time-normalized firing rate at each point within the environment. A bin size of 3-by-3cm was used. The rate map was then smoothed by a two-dimensional convolution of a Gaussian function of a standard deviation of sig…
https://www.jneurosci.org/content/37/49/11789.long	Tang	2017	Hippocampal-Prefrontal Reactivation during Learning Is Stronger in Awake Compared with Sleep States	20	80		Two-dimensional occupancy-normalized spatial maps were constructed with 2 cm (W-track) or 1 cm (sleep box) square bins and smoothed with a 2D Gaussian (σ = 8 cm for W-track; σ = 2 cm for sleep box), except that no smoothing was performed for nesting position analysis
https://www.ncbi.nlm.nih.gov/pmc/articles/PMC6282778/#hipo22966-sec-0002title	Porter	2018	Hippocampal place cell encoding of sloping terrain	25	25		To determine the peak firing rate and place field size, the floor of the shuttle box was subdivided into 2.5 cm2 bins. An occupancy map based on the tracking data was then created based on the amount of time the rat spent in each bin. Bins with an occupancy time <100 ms were removed. A spike map was then created for each single unit based on the number of spikes which occurred in each bin. Elemen…
https://www.nature.com/articles/s41467-018-06104-5#Sec10	Zutshi	2018	Recurrent circuits within medial entorhinal cortex superficial layers support grid cell firing	30	30	bins that were >2.5 cm away from the tracked path or had a total occupancy of <150 ms were assigned NaNs in the rate map	The recording box was divided into 3 × 3 cm2 bins. Firing rate maps were constructed by dividing the total number of spikes in each bin by the total time the animal spent in the same bin. Rate maps were smoothed with a 5 × 5 pixel filter [0.0025 0.0125 0.0200 0.0125 0.0025; 0.0125 0.0625 0.1000 0.0625 0.0125; 0.0200 0.1000 0.1600 0.1000 0.0200; 0.0125 0.0625 0.1000 0.0625 0.0125; 0.0025 0.0125 0.…
https://www.nature.com/articles/s41593-017-0039-3#Sec7	Gil	2018	Impaired path integration in mice with disrupted grid cell firing	20	30		The recording environment was divided into 2 × 2-cm bins, the time spent in each bin was calculated, and the resulting occupancy map was smoothed with a Gaussian kernel (s.d. = 3 cm). The number of spikes in each bin was then divided by the corresponding bin of the occupancy map. The resulting firing rate maps were smoothed with the Gaussian kernel.
https://www.science.org/doi/full/10.1126/science.aat5397	Tanaka	2018	The hippocampal engram maps experience but not place	10	10		Firing rate maps were obtained as follows. First, spikes from each cell were assigned to 1 cm x 1 cm spatial bins. Then the number of spikes for each bin was divided by the occupancy time of that bin. Finally, they were smoothed with a 1 SD Gaussian kernel.
https://www.ncbi.nlm.nih.gov/pmc/articles/PMC5823610/	Mallory	2018	Grid scale drives the scale and long-term stability of place maps	25	25	unspecified Gaussian smoothing	Position data was sorted into 2.5  2.5 cm bins and smoothed with a 21 sample boxcar window filter (400 ms, ten samples on each side). Time and spiking maps were smoothed separately using a quasi-Gaussian kernel over the adjacent 5  5 bins58. Firing rates were calculated from smoothed maps by dividing spike number by the time spent in each bin.
https://www.ncbi.nlm.nih.gov/pmc/articles/PMC6203432/	Keinath	2018	Environmental deformations dynamically shift the grid cell spatial metric	25	37.5		Rate maps were created by first dividing the environment into 2.5 cm x 2.5 cm pixels. Then the mean firing rate within each pixel was calculated. Finally, this map was smoothed with an isotropic Gaussian kernel with a standard deviation of 1.5 pixels (3.75 cm) and square extent of 9 pixels x 9 pixels (22.5 cm x 22.5 cm). Pixels which were never visited were excluded during further analyses
https://doi.org/10.1002/hipo.23136	Bolding	2019	Place cell firing cannot support navigation without intact septal circuits	30	0	no smoothing	[Pixels are defined as being 3cm earlier] To generate firing rate maps and place cell statistics, clusters were analyzed using custom MATLAB code (MathWorks). In all analyses, data were selected for periods in which the rat moved >3 cm/s. For each cluster, the number of spikes fired in each pixel was divided by the time spent in that pixel to calculate firing rate. Increasing firing rates in a pi…
https://www.science.org/doi/full/10.1126/science.aax4192	Lachance	2019	A sense of space in postrhinal cortex	20	40		The animal’s two-dimensional location throughout the recording session was divided into 2 cm × 2 cm bins. For each cell, the number of spikes fired when the animal occupied each bin was divided by the amount of time the animal spent in that bin to calculate a firing rate for each location in the environment. The resulting firing rate heatmaps were smoothed with a Gaussian filter with a standard d…
https://onlinelibrary.wiley.com/doi/10.1002/hipo.23136	Bolding	2019	Place cell firing cannot support navigation without intact septal circuits	30	0	no smoothing	A 24 × 24 grid of 3 cm square pixels were used to analyze spatial firing. In all analyses, data were selected for periods in which the rat moved >3 cm/s. For each cluster, the number of spikes fired in each pixel was divided by the time spent in that pixel to calculate firing rate.
https://www.jneurosci.org/content/39/13/2522.long#sec-2	Duvelle	2019	Insensitivity of Place Cells to the Value of Spatial Goals in a Two-Choice Flexible Navigation Task	23	0	no smoothing	Position data were binned into 32 × 32 bins (∼2.3 cm2) and dwell time in each bin computed to visualize the distribution of rat position
https://onlinelibrary.wiley.com/doi/10.1002/hipo.23136	Bolding	2019	Place cell firing cannot support navigation without intact septal circuits	30	0	no smoothing	A 24 × 24 grid of 3 cm square pixels were used to analyze spatial firing. For each cluster, the number of spikes fired in each pixel was divided by the time spent in that pixel to calculate firing rate.
https://www.ncbi.nlm.nih.gov/pmc/articles/PMC6410878/	Casali	2019	Altered neural odometry in the vertical dimension	20	40		A spatial rate map for each cell was produced by binning the environment into 2 x 2 cm spatial bins and dividing the number of spikes emitted in that region by the total time the rat spent there; the resulting map was then smoothed with a Gaussian kernel of standard deviation = 4 cm.
https://www.jneurosci.org/content/jneuro/39/16/3057.full.pdf	Herzog	2019	Interaction of Taste and Place Coding in the Hippocampus	5	30		To characterize the spatial firing properties of neurons, 2D occupancy-normalized firing rate maps (see Figs. 2, 4, 5) were made using 0.5 cm square bins and smoothed with a 2D Gaussian ( _x0008_ 3 cm; Tang et al., 2017).
https://www.ncbi.nlm.nih.gov/pmc/articles/PMC6066593/	Talbot	2019	Normal CA1 place fields but discoordinated network discharge in a Fmr1-null mouse model of fragile X syndrome	12.5	0	no smoothing	Cell-specific spatial firing rate maps were created by calculating the total number of spikes observed in each 1.25 × 1.25 cm location, divided by the total time the mouse was in the location.
https://www.ncbi.nlm.nih.gov/pmc/articles/PMC6690818/	Mankin	2019	The hippocampal code for space in Mongolian gerbils	50	50	unspecified Gaussian smoothing, found in ref	For each well-isolated neuron, a spatial firing rate distribution was constructed in the standard manner by summing the total number of spikes that occurred in a given location bin (5 cm by 5 cm), dividing by the amount of time that the animal spent in that location, and smoothing with a Gaussian centered on each bin (Koenig et al., 2011).
https://www.ncbi.nlm.nih.gov/pmc/articles/PMC7511441/#S12title	Harvey	2020	Altered Hippocampal Place Cell Representation and Theta Rhythmicity following Moderate Prenatal Alcohol Exposure	30	150	the standard deviation given seems erroneous and probably describes the size of the kernel	First, position and spiking data were speed filtered; only epochs with instantaneous running speeds of 3 cm/sec or more were included. Then occupancy normalized firing rate maps were constructed using 3×3cm spatial bins. Maps were then smoothed with a 5×5 standard deviation Gaussian kernel.
https://www.sciencedirect.com/science/article/pii/S0896627320304773#sec4	Jun	2020	Disrupted Place Cell Remapping and Impaired Grid Cells in a Knockin Model of Alzheimer's Disease	25	25	described as boxcar, but actually Gaussian kernel	To characterize firing fields, the position data were sorted into one-dimensional 1 cm bins for the linear tracks and 2.5 cm × 2.5 cm bins for the open field. For the open field map, the path was smoothed with a 21-sample boxcar window filter (400 ms; 10 samples on each side). Firing rate distributions were then determined by counting the number of spikes in each bin as well as the time spent per…
https://elifesciences.org/articles/62500#s4	Dannenberg	2020	Effects of visual inputs on neural dynamics for coding of location and running speed in medial entorhinal cortex	30	30	I assume "3cm wide kernel" is a typo and must mean a 3cm standard deviation as a 3cm wide kernel would have no effect on 3cm wide bins	Occupancy-normalized spatial firing rate maps were generated by dividing the open-field environment into 3 cm spatial bins. For each spatial bin, an occupancy-normalized firing rate was computed by dividing the total number of spikes falling into that bin by the total time the animal spent in that bin. Spatial rate maps were then smoothed by a 3 cm wide two-dimensional Gaussian kernel.
https://www.sciencedirect.com/science/article/pii/S2211124720311128	Carvalho	2020	A Brainstem Locomotor Circuit Drives the Activity of Speed Cells in the Medial Entorhinal Cortex	40	60		Rate maps and angular tuning curves were first calculated based on distributions of the ratio between spike counts and time spent in each bin (bin size 4 cm for spatial maps, 6° for head direction), and then smoothed with a Gaussian kernel (σ: 1.5 bins for spatial maps, 1 bin for head direction tuning curves). Grid, head direction and border scores were then calculated based on the resulting rate…
https://www.science.org/doi/full/10.1126/sciadv.aaz2322	Alexander	2020	EGOCENTRIC BOUNDARY VECTOR TUNING OF THE RETROSPLENIAL CORTEX	30	30	I assume "kernel spanning 3cm" is a typo and must mean a 3cm standard deviation as a 3cm wide kernel would have no effect on 3cm wide bins	Animal positional occupancy within an open field was discretized into 3 cm × 3 cm spatial bins. For each neuron, the raw firing rate for each spatial bin was calculated by dividing the number of spikes that occurred in a given bin by the amount of time the animal occupied that bin. Raw firing ratemaps were smoothed with a 2D Gaussian kernel spanning 3 cm to generate final ratemaps for visualizati…
https://www.sciencedirect.com/science/article/pii/S0960982220301639#bib85	Wang	2020	Hippocampal Place Cells Encode Local Surface-Texture Boundaries	20	30		For each cell-session, an area extending 30 cm beyond each side of the experiment board (to capture firing when the rat’s head was off the board) was partitioned into a matrix of 2 × 2 cm spatial bins. The smoothed average firing rate for each bin was calculated as described in the Firing-rate map construction section A Gaussian kernel with standard deviation 3 cm was applied to the average firin…
https://onlinelibrary.wiley.com/doi/epdf/10.1002/hipo.23331	Vandrey	2020	Object and object-memory representations across theproximodistal axis of CA1	20	0	no smoothing, maps look smoothed though	Rate maps were generated by dividing the area of the box intopixels corresponding to 2×2 cm bins of the environment. The firingrate in each pixel was determined by dividing the number of spikes bythe dwell-time of the animal in that bin. Firing rate maps depict the fir-ing rate of each bin in color, where blue represents the lowest firingrate and red represents the highest firing rate.
https://www.sciencedirect.com/science/article/pii/S221112472101113X#sec4	Campbell	2021	Distance-tuned neurons drive specialized path integration calculations in medial entorhinal cortex	20	40		To compute spatial firing rate maps, we binned the position into 2cm bins, computed spike counts for each position bin, divided the counts by the occupancy of each spatial bin and smoothed the resulting spatial firing rate (Gaussian kernel, standard deviation = 4 cm).
https://www.nature.com/articles/s41422-020-00448-8#Sec11	Long	2021	A novel somatosensory spatial navigation system outside the hippocampal formation	25	25		To classify firing fields and firing rate distributions, the position data were divided into 2.5 cm × 2.5 cm bins, and the path was smoothed with a 21-sample boxcar window filter (400 ms; 10 samples on each side).7,17,44 Cells with > 100 spikes per session and with a coverage of > 80% were included for further analyses. Maps for spike numbers and spike times were smoothed with a quasi-Gaussian ke…
https://www.sciencedirect.com/science/article/pii/S0960982221000385#sec4	Duvelle	2021	Hippocampal place cells encode global location but not connectivity in a complex space	20	50		Spike and dwell time maps were constructed as bivariate histograms of the spike and position data respectively (2cm square bins, MATLAB: hist3) after speed-filtering the data to remove periods where the animal’s running speed was less than 5 cm/s (to avoid contamination of the data by possible reactivation events). These maps were then smoothed with a two-dimensional Gaussian kernel (standard dev…
https://www.nature.com/articles/s41378-022-00436-5#Sec2	Xu	2022	Grid cell remapping under three-dimensional object and social landmarks detected by implantable microelectrode arrays for the medial entorhinal cortex	10	10	unspecified Gaussian smoothing	First, the open field was separated into bins of 1 × 1 cm2, and the firing rate was calculated by dividing the counts of spikes by the dwell time of the tested rat in each bin. Then, a firing rate map was obtained by Gaussian smoothing of the spike firing rate for each bin.
https://www.nature.com/articles/s41586-021-04268-7#Sec8	Gardner	2022	Toroidal topology of population activity in grid cells	30	82.5	special smoothing	To generate 2D rate maps for the OF arena, position estimates were binned into a square grid of 3 × 3-cm bins. The spike rate in each position bin was calculated as the number of spikes recorded in the bin, divided by the time the rat spent in the bin. To interpolate the values of unvisited bins, two auxiliary matrices were used, M1 and M2, setting visited bins equal to the value of the original …
https://www.nature.com/articles/s41598-022-25006-7#Sec2	Kapl	2022	Context-independent expression of spatial code in hippocampus	30	30		Then, the registered track coordinates were transformed into 20 × 20 position bins (pixels) of 3 × 3 cm and the spatial ratemaps were built by dividing the number of spikes emerged in each position bin by the total time spent in it. The resulting ratemaps were smoothed using 5 × 5 Gaussian boxcar average over the surrounding bins. The weights were distributed as follows: [0.00250.01250.02000.0125…
https://www.sciencedirect.com/science/article/pii/S0960982222010089?via%3Dihub#sec4	Tanni	2022	State transitions in the statistically stable place cell population correspond to rate of perceptual change	40	80		To calculate a ratemap for each unit, the position data was binned into 4 cm square bins, and the number of position samples in each bin was divided by the sampling rate, producing the dwell time for each spatial bin. Spike timestamps were paired with simultaneous position samples and assigned to corresponding spatial bins, thereby producing spike counts for each spatial bin. Only the position sa…
https://www.ncbi.nlm.nih.gov/pmc/articles/PMC9850819/	Broussard	2022	Impaired experience-dependent refinement of place cells in a rat model of Alzheimer’s Disease	30	0	no smoothing, maps are clearly smoothed though	For recording spatial activity, videos of the arena were pixelated into 3 cm x 3 cm bins and the number of spikes in each bin was divided by the time spent within that bin to determine a firing rate. The firing rates within the individual bins were combined to generate a heat map for each neuron’s activity within the entire open field.
https://www.sciencedirect.com/science/article/pii/S0896627317301873#sec4	Diehl	2017	Grid and Nongrid Cells in Medial Entorhinal Cortex Represent Spatial Location and Environmental Features with Complementary Coding Schemes	50	50		We constructed firing rate maps in the standard manner by summing the total number of spikes that occurred in a given location bin (5 × 5 cm), dividing by the total amount of time that the rat occupied the bin, and smoothing with a 5 × 5 bin Gaussian filter with a standard deviation of approximately 1 bin (Koenig et al., 2011): [0.0025 0.0125 0.0200 0.0125 0.0025; 0.0125 0.0625 0.1000 0.0625 0.01…
https://www.sciencedirect.com/science/article/pii/S0896627314003031#sec4	Brandon	2014	New and Distinct Hippocampal Place Codes Are Generated in a New Environment during Septal Inactivation	40	40		Firing rate maps of cell spiking in the open field were constructed for 4 × 4 cm bins of position data and were smoothed with a pseudo-Gaussian kernel with a standard deviation of one pixel.

## Sheet: 11b adaptive
Link		Title		Binsize (mm)	Sigma (mm)	note	full text section
https://www.sciencedirect.com/science/article/pii/S0960982219300065#sec2	Muessig	Coordinated Emergence of Hippocampal Replay and Theta Sequences during Post-natal Development	2019	25	200
https://www.nature.com/articles/nn.3462#Sec12	Leutgeb	Impaired hippocampal rate coding after lesions of the lateral entorhinal cortex	2013	50	10000
https://www.nature.com/articles/nature14153#Sec2	Krupic	Grid cell symmetry is shaped by environmental geometry	2015	25	5000
https://www.sciencedirect.com/science/article/pii/S0896627310006859#sec4	Henriksen	Spatial Representation along the Proximodistal Axis of CA1	2010	50	10000
https://www.sciencedirect.com/science/article/pii/S0896627315004183#sec4	Muessig	A Developmental Switch in Place Cell Accuracy Coincides with Grid Cell Maturation	2015	25	200		Positional data within the visited edges of the environment were then sorted into 2.5 × 2.5 cm spatial bins. Data were included in further analyses only if total path length >45 m and the rat visited ≥94% of the total surface area of the arena (≥585 of 625 total spatial bins). All spike and positional data were filtered to remove periods of immobility (speed, <2.5 cm/s for pups and <5 cm/s for ad…
https://www.science.org/doi/full/10.1126/science.1188210	Langston	Development of the Spatial Representation System in the Rat	2010	25	10000		An adaptive smoothing method (S7) was used before the calculation of information scores in order to optimize the trade-off between blurring error and sampling error. The raw data were first divided into bins of 2.5 cm × 2.5 cm. Then the firing rate at each point in the environment was estimated by expanding a circle around the point until r ≥ n s  i R.F. Langston et al. 9 where r is the radius o…
https://www.jneurosci.org/content/jneuro/14/12/7347.full.pdf	Jung	Comparison of Spatial Firing Characteristics of Units in Dorsal and Ventral Hippocampus of the Rat	1994	26.25	1000		A firing rate map was constructed for the initial analysis. The 168 x 168 cm square containing the apparatus was divided into 64 x 64 bins, and the firing rate (total number of spikes divided by total occupancy time) for each bin was calculated. “Adaptive binning” (Skaggs and McNaughton, unpublished observations) was employed in the present study to optimize the trade-off between sampling error a…
https://www.science.org/doi/epdf/10.1126/science.1222403	Krupic	Neural Representations of LocationComposed of Spatially Periodic Bands	2012	25	5000		Locational firing rate map was estimated by dividing the number of spikes fired in a given part of the environment by the time spent there. Position data and spike counts were sorted into 2.5cm x 2.5cm spatial bins. Unsmoothed firing rate maps were obtained by dividing the spike count in each bin by the dwell time in that bin. The smoothed firing rate map was obtained by first applying adaptive s…
https://www.science.org/doi/epdf/10.1126/science.aao4960	Krupic	Local transformations of thehippocampal cognitive map	2018	26	5000		A locational firing rate map was constructed by dividing the number of spikes fired in a given part of the environment by the time spent there. Position data and spike counts were sorted into 2.6 cm × 2.6 cm spatial bins. Unsmoothed firing rate maps were obtained by dividing the spike count in each bin by the dwell time in that bin. The firing rate map was smoothed by applying adaptive smoothing …
https://academic.oup.com/cercor/article/26/8/3627/2468222#113493267	Muessig	Place Cell Networks in Pre-weanling Rats Show Associative Memory Properties from the Onset of Exploratory Behavior	2016	25	200	Muessig 2015 does not use the 1996 approach but the 1994 approach, I assume this was a mistake	Firing rat maps were constructed as described previously (Muessig et al. 2015). Briefly, positional data were sorted into 2.5 × 2.5 cm bins, spike and positional data were immobility-filtered (speed <2.5 cm/s for pups, <5 cm/s for adults), and the binned data smoothed using an adaptive smoothing algorithm (Skaggs et al. 1996).

## Sheet: 11b KSDE
Link		Title		Binsize (mm)	Sigma (mm)	note	full text section
https://doi.org/10.1126/science.1125572	Sargolini et al. 2006	Conjunctive Representation of Position, Direction, and Velocity in Entorhinal Cortex	2006	30	30		data were sorted into bins of 3 x 3 cm2 and the firing rate was determined for each bin. A spatial smoothing algorithm was used. The average rate in any bin x was estimated as: where g is a smoothing kernel, h is a smoothing factor, n is the number of spikes, si the location of the i-th spike, y(t) the location of the rat at time t, and [0, T] the period of the recording. A Gaussian kernel was us…
https://www.sciencedirect.com/science/article/pii/S0092867417310097#sec4	Miao et al. 2017	Parvalbumin and Somatostatin Interneurons Control Different Space-Coding Networks in the Medial Entorhinal Cortex	2017	30	30	positions 3cm away from tracked positions excluded
https://www.science.org/doi/full/10.1126/science.1114037	Leutgeb et al. 2005	Independent Codes for Spatial and Episodic Memory in Hippocampal Neuronal Ensembles	2005	50	50	Positions more than 5 cm away from the tracked path were regarded as unvisited.	by summing the total number of spikes that occurred in a given location bin (5 by 5 cm), dividing by the amount of time that the animal spent in that location, and smoothing with a Gaussian centered on each bin. The average rate in each bin x was estimated as ∑ ∫ − = − = T h y t x n i h s x x g g dt i 0 ( ) 1 λ( ) ( ) ( ) where g is a smoothing kernel, h is a smoothing factor, n is the number of …
https://www.sciencedirect.com/science/article/pii/S0896627305007737#bib28	Leutgeb et al. 2005	Progressive Transformation of Hippocampal Neuronal Representations in “Morphed” Environments	2005	50	50		Procedures for spike sorting, cell classification, and construction of rate maps (“place fields”) were as reported previously (Leutgeb et al., 2005).
https://www.science.org/doi/full/10.1126/science.1099901	Fyhn et al. 2004	Spatial Representation in the Entorhinal Cortex	2004	50	50	one of two methods used	In the latter algorithm, the average rate at any arbitrary position x was estimated as where g is a smoothing kernel, h is a smoothing factor, n is the number of spikes, si the location of the i-th spike, y(t) the location of the rat at time t, and [0 T) the period of the recording (S6). The integral in the numerator must be evaluated numerically, e.g. using the trapezoidal method. A Gaussian ker…
https://www.science.org/doi/full/10.1126/science.1166466	Solstad et al. 2008	Representation of Geometric Borders in the Entorhinal Cortex	2008	25	50		Position estimates were based on tracking of the LED closest to the centre of the rat’s head. The tracked positions were smoothed with a 15 point mean filter offline. To characterize firing fields, the position data were sorted into bins of 2.5 cm × 2.5 cm and the firing rate was determined for each bin. A spatial smoothing algorithm was used. The average rate in any bin x was estimated as: where…
https://www.nature.com/articles/nn.3462#Sec12	Lu et al. 2013	Impaired hippocampal rate coding after lesions of the lateral entorhinal cortex	2013	50	50		patial firing rate distributions (place fields) for each well-isolated neuron were constructed by summing the total number of spikes that occurred in a given location bin (5 cm × 5 cm), dividing by the amount of time that the rat spent in that location and smoothing with a Gaussian centered on each bin. The average rate in each bin x was estimated as where g is a smoothing kernel, h is a smoothin…
https://www.sciencedirect.com/science/article/pii/S0896627315006297#sec4	Lu et al. 2015	Topography of Place Maps along the CA3-to-CA2 Axis of the Hippocampus	2015	50	50		the spatial map for each trial was computed, and standard characteristics for spatial firing (shown in Figures 2 and S2) were calculated as described previously (Lu et al., 2013).
https://www.nature.com/articles/nature05601#MOESM400	Fyhn	Hippocampal remapping and grid realignment in entorhinal cortex	2007	30	30		Position estimates were based on tracking of the red LED. The tracked positions were smoothed with a 15 point mean filter offline. To characterize firing fields, the position data were sorted into bins of 3x3 cm2 and the firing rate was determined for each bin. A spatial smoothing algorithm was used. The average rate in any bin x was estimated as: where g is a smoothing kernel, h is a smoothing f…
https://www.nature.com/articles/nature03721#MOESM1	Hafting	Microstructure of a spatial map in the entorhinal cortex	2005	22.5	30		To characterize firing fields, we used a spatial smoothing algorithm1 . The average rate at any arbitrary position x was estimated as where g is a smoothing kernel, h is a smoothing factor, n is the number of spikes, si the location of the i-th spike, y(t) the location of the rat at time t, and [0, T) the period of the recording. A Gaussian kernel was used for g and h = 3 cm. Positions more than …
https://www.science.org/doi/full/10.1126/science.1135801	Leutgeb	Pattern Separation in Dentate Gyrus and CA3 of the Hippocampus	2007	50	50		Spatial firing rate distributions (‘place fields’) for each well-isolated neuron were constructed in the standard manner, by summing the total number of spikes that occurred in a given location bin (5 cm × 5 cm), dividing by the amount of time that the animal spent in that location, and smoothing with a Gaussian centered on each bin. The average rate in each bin x was estimated as where g is a sm…

## Sheet: S5b
Balanced bin size		Balanced smoothing		Minimum bin size		Minimum smoothing
Pearson	Euclidean	Pearson	Euclidean	Pearson	Euclidean	Pearson	Euclidean
-0.199194	-0.112632	0.00531656	-0.0203727	0	0	0	0
0.0187098	-0.0934769	0.409638	0.232602	0	0	0.454545	0
0.401846	-0.0231806	-0.249731	0.0737463	-0.428571	0	0.52381	0.0909091
0.0182239	-0.117715	0.171094	0.00941104	0	0	0.0909091	0
0.176945	0.282402	0.044616	0.0305935	0	0	0.0666667	0
-0.104858	-0.0625483	0.134936	0.0639955	0	0	0.333333	0.2

## Sheet: S6b
Group 1		Group 2		Group 3
x	y	x	y	x	y
104.755	116.83	182.963	186.761	246.69	220.545
121.431	144.109	171.566	179.076	251.529	277.028
125.363	136.24	175.442	188.998	234.713	182.868
129.432	144.148	159.622	172.136	248.234	231.898
101.35	106.148	194.868	186.881	243.827	209.375
119.08	140.803	175.515	317.061	255.679	232.713
115.009	185.124	176.248	189.628	251.111	219.26
116.625	143.337	184.099	199.783	254.748	235.19
129.966	116.634	158.314	197.254	249.93	182.169
125.003	147.328	187.304	177.188	227.826	211.873
130.258	119.435	175.879	194.601	239.228	220.993
121.936	133.337	165.043	152.847	257.666	276.052
130.849	139.761	178.364	204.297	253.193	212.162
145.223	185.411	162.355	189.13	253.511	178.134
115.631	115.235	176.596	172.698	251.469	304.506
117.591	177.54	183.015	205.862	240.089	254.264
126.956	145.97	163.593	191.793	244.691	216.37
123.019	183.571	162.385	244.469	258.731	276.5
126.981	280.893	171.683	179.852	247.488	220.375
127.459	186.576	175.233	279.885	240.662	199.108
145.357	165.681	178.509	186.206	255.748	249.061
117.826	122.673	189.301	213.28	259.863	263.927
120.251	236.193	195.337	172.854	244.098	186.402
125.796	140.413	164.304	141.335	253.639	319.81
142.15	136.022	177.467	187.152	255.736	246.782
131.864	135.634	181.108	201.398	237.093	217.717
126.007	159.465	168.422	324.96	251.19	214.465
101.361	108.583	183.349	200.64	235.29	360.5
101.388	143.693	159.432	188.041	249.578	181.791
132.976	114.439	163.593	196.116	259.446	211.355
118.946	139.597	171.18	195.863	244.272	260.82
120.987	205.997	169.192	179.719	250.916	265.38
119.536	182.755	175.776	209.198	257.304	220.525
125.484	142.755	171.038	185.307	253.511	176.596
114.732	102.451	176.552	192.781	253.959	257.763
138.502	138.304	174.959	184.341	227.826	349.283
126.558	150.872	175.046	184.887	244.842	216.961
115.322	101.588	165.46	108.889	244.272	194.848
126.126	153.266	159.151	128.096	253.146	268.925
124.455	150.728	179.376	201.559	230.443	193.735
126.46	116.596	181.524	208.825	231.713	186.546
110.506	259.007	166.789	172.26	238.928	208.253
120.564	150.821	165.043	135.153	257.907	208.786
128.924	176.55	173.197	215.096	249.682	258.561
125.484	142.059	182.589	183.346	259.446	254.429
101.35	110.474	169.231	178.095	230.697	170.284
126.823	112.734	162.231	287.109	253.146	199.227
113.809	158.82	188.482	139.668	249.883	216.755
133.567	146.381	169.38	137.213	246.888	248.012
137.196	133.028	187.616	213.578	245.996	241.091
116.637	118.082	181.532	184.171	251.097	208.267
150.234	145.659	180.85	187.479	253.097	229.269
122.688	324.593	176.093	194.822	212.083	227.066
108.526	147.498	178.301	191.348	254.695	215.255
121.526	136.742	179.226	174.662	249.045	243.156
116.207	103.029	179.418	250.623	255.017	283.267
125.367	190.086	174.739	222.956	241.447	191.36
125.96	153.904	164.304	143.216	258.497	240.298
117.591	323.619	173.074	190.383	252.579	201.379
120.326	134.729	170.417	183.902	249.752	218.321
139.286	158.009	173.207	163.956	246.818	205.713
123.787	151.647	161.938	195.023	255.318	256.947
126.382	128.825	183.666	229.769	249.682	188.213
103.279	117.532	173.635	182.959	244.173	183.314
107.901	113.523	179.804	183.068	262.15	236.129
134.817	125.699	182.589	187.508	243.137	218.397
127.86	146.295	184.02	173.65	241.709	322.151
117.912	126.43	171.492	183.435	249.997	184.731
132.958	152.325	173.983	182.06	235.606	356.825
130.79	148.435	178.596	168.595	258.231	215.483
134.23	215.995	159.818	196.205	256.525	223.623
122.33	388.442	176.071	185.008	246.905	212.958
106.672	132.34	179.789	188.308	254.794	247.131
115.047	113.194	154.953	188.965	255.475	175.907
127.118	185.197	186.461	174.786	249.013	190.67
125.883	153.138	181.285	218.996	229.807	188.241
98.158	111.565	177.583	186.212	252.88	269.256
117.06	188.988	176.243	185.073	254.267	190.847
117.912	150.403	164.304	129.906	253.639	309.954
122.969	138.965	179.175	165.623	245.786	181.535
104.6	178.633	162.301	194.254	255.243	215.278
113.548	116.285	180.819	347.464	251.113	252.316
120.616	138.067	174.708	131.048	253.639	313.505
120.564	183.52	173.197	225.038	252.913	280.216
128.253	130.376	162.385	197.204	241.097	211.262
139.225	150.354	177.447	216.159	254.906	208.806
127.222	101.52	166.004	148.917	249.644	183.338
126.126	153.683	172.689	174.504	248.94	207.384
134.242	145.55	163.727	195.286	251.719	211.588
125.883	147.713	174.323	188.708	266.078	315.233
137.272	187.35	199.047	224.081	244.394	192.663
109.679	120.136	178.509	194.382	255.117	230.967
129.269	179.438	154.649	123.367	249.644	193.884
131.462	113.199	172.689	182.88	247.524	213.783
130.258	144.612	193.732	166.821	254.369	250.133
114.143	145.239	172.729	138.789	250.115	228.022
118.001	140.154	171.263	189.692	253.143	347.096
127.322	155.365	179.226	182.655	257.59	185.53
122.334	194.304	187.96	191.837	247	204.488
124.62	154.08	164.989	178.085	240.845	192.556
134.167	113.486	156.081	362.566	248.603	185.415
123.002	149	162.155	154.025	249.883	215.777
122.7	146.3	178.071	187.111	234.82	231.544
129.432	133.243	171.673	187.036	249.808	261.312
114.919	142.17	185.858	136.189	256.012	183.312
133.809	145.139	167.817	195.325	255.475	255.187
120.439	158.125	162.231	137.899	249.883	221.086
119.827	119.273	181.214	200.501	260.468	262.992
131.654	118.27	171.421	188.68	247.713	262.979
132.354	137.698	179.354	179.212	253.959	335.039
125.793	128.513	171.226	185.943	235.059	217.16
131.462	145.877	169.103	385.826	242.84	282.145
122.757	107.206	170.065	197.214	251.469	246.246
124.691	117.45	178.54	213.754	247.713	176.995
128.73	146.603	169.967	130.996	244.905	182.11
123.787	111.895	174.745	184.708	244.864	199.161
135.768	115.787	181.009	165.837	251.813	209.573
121.191	165.898	175.688	184.094	239.11	213.717
103.043	136.329	182.589	203.338	240.998	214.063
89.5855	117.44	172.093	210.742	246.347	224.965
109.738	112.156	169.231	137.978	251.813	253.289
128.759	112.961	182.016	330.452	247.341	229.716
101.964	126.35	173.581	217.069	249.682	241.918
150.072	117.289	172.036	212.552	253.925	248.542
128.213	118.4	169.192	187.544	253.152	260.577
110.503	110.837	176.181	183.827	240.938	219.53
134.531	199.431	176.071	145.571	243.802	206.983
123.815	104.317	169.794	181.431	208.185	193.618
100.213	104.144	174.42	145.108	259.343	278.43
142.15	182.488	160.659	138.919	264.885	220.251
116.495	147.374	188.942	168.775	257.341	290.619
120.158	249.228	188.942	179.379	241.1	248.595
120.847	137.462	168.822	169.018	250.694	217.126
125.95	142.136	193.216	306.152	251.943	283.854
129.432	115.214	176.307	193.548	252.707	187.398
134.76	126.011	183.356	198.041	250.064	255.238
115.619	113.848	169.38	206.636	244.855	325.086
134.874	138.576	164.304	142.216	245.5	249.288
89.8468	103.208	175.042	184.527	250.577	209.863
123.787	115.658	165.043	151.408	248.234	255.286
150.072	187.456	175.583	171.903	261.273	320.541
121.526	137.276	176.307	218.638	252.596	321.091
120.239	159.104	170.055	189.335	256.875	250.21
134.242	138.451	177.447	141.119	242.28	220.818
128.82	140.234	184.507	185.344	248.329	219.06
125.883	222.577	168.942	170.725	250.935	207.455
120.109	149.003	184.768	171.268	216.705	228.495
135.295	184.469	147.698	180.493	254.501	189.185
119.422	181.346	182.963	136.358	240.938	213.341
122.953	140.083	165.471	193.729	247.436	200.236
134.76	134.566	187.822	218.186	259.206	250.358
116.043	134.426	182.416	213.336	247	184.338
124.401	115.934	176.032	368.146	238.742	225.191
108.775	118.613	186.295	193.26	248.193	208.952
120.006	105.49	172.443	191.331	249.808	224.382
132.137	132.739	176.316	179.141	250.694	275.937
122.075	122.984	171.226	146.905	252.309	223.505
138.703	154.41	182.825	190.946	242.841	224.74
138.703	156.625	184.067	124.13	230.325	249.485
101.388	103.761	171.956	185.752	248.329	224.356
119.946	158.761	184.295	174.541	248.158	240.251
116.603	106.037	186.471	192.745	248.94	221.885
134.753	149.868	181.214	191.938	210.493	222.826
144.585	194.728	181.285	353.518	252.913	191.56
135.39	113.157	175.623	187.499	256.663	225.953
116.398	184.55	171.77	186.97	235.29	217.565
129.403	197.146	174.42	187.524	256.663	185.809
136.244	116.921	156.059	148.412	247.611	244.596
118.891	208.441	174.799	187.892	242.84	280.763
89.5387	94.3079	154.649	186.257	253.684	175.571
131.86	138.334	175.583	192.036	240.773	190.367
115.631	195.947	187.822	229.114	240.089	210.033
116.591	192.068	167.716	196.99	255.412	208.651
125.796	139.938	175.914	136.752	252.387	215.628
132.622	127.13	180.714	188.559	230.697	201.87
108.526	333.545	176.081	315.783	246.547	292.486
128.517	246.765	169.252	197.588	252.911	175.909
123.787	145.455	160.049	250.666	248.612	216.123
108.526	112.739	170.556	182.856	240.662	219.057
97.2706	157.224	165.043	143.628	249.921	240.112
134.11	151.709	181.524	143.725	244.483	230.535
89.5387	111.013	174.833	191.223	220.557	235.102
105.642	118.555	186.663	181.397	245.169	210.371
98.158	105.388	168.422	212.534	264.935	324.271
120.616	144.758	181.648	183.598	254.273	330.768
135.559	215.883	154.953	181.343	257.273	255.086
120.683	113.665	184.46	208.587	251.813	249.01
125.507	112.415	173.137	270.668	241.447	266.834
127.254	146.227	186.663	194.641	253.708	252.506
115.047	102.347	182.963	128.792	221.127	225.271
120.239	105.856	188.91	207.597	254.273	280.403
122.953	113.226	174.638	148.651	256.184	311.925
110.824	111.17	198.452	185.989	250.482	211.52
121.071	148.784	176.243	186.602	257.049	257.002
120.326	128.127	176.551	180.708	250.115	219.005
138.942	176.291	160.812	187.707	255.583	191.596
97.5598	112.525	168.822	185.134	259.863	184.36
98.158	105.775	171.492	162.902	237.093	214.966
114.432	121.495	177.288	176.185	250.225	246.353
101.663	271.095	185.545	186.854	256.683	354.488
123.23	254.812	185.233	217.226	258.497	228.258
118.536	198.269	171.906	167.518	241.447	190.195
123.465	134.347	163.34	137.617	238.782	183.281
118.089	101.635	170.307	189.692	250.458	215.479
121.987	144.156	176.787	181.351	239.11	248.905
129.473	152.435	184.188	199.407	251.19	249.13
120.04	135.25	188.626	184.111	259.819	238.925
113.628	138.88	171.956	173.443	254.794	331.214
113.473	342.663	172.443	188.978	254.303	252.532
115.802	181.875	182.018	145.946	240.089	215.975
125.003	137.204	183.015	131.28	259.206	188.096
111.103	143.087	178.509	184.873	246.335	190.891
135.768	131.674	163.25	160.051	248.406	215.777
117.06	289.191	178.364	136.992	247.986	185.504
126.276	294.455	185.422	185.729	241.822	311.2
136.751	135.811	186.939	194.448	248.743	270.925
137.15	181.913	174.799	221.878	250.677	346.44
118.089	104.432	180.536	181.202	251.813	173.598
132.343	114.078	173.137	319.717	259.502	246.531
121.81	154.325	172.292	143.599	249.153	178.398
142.15	107.961	189.468	148.205	253.146	225.971
115.718	145.898	177.447	221.224	239.639	246.301
122.757	143.022	166.35	182.876	240.985	281.04
142.15	135.663	162.231	252.86	252.387	235.806
115.462	115.172	177.2	273.526	216.705	303.989
120.326	108.485	196.265	218.852	255.792	247.901
132.976	136.706	184.295	196.807	241.324	225.21
119.536	117.934	175.776	213.805	241.1	178.445
121.431	132.483	160.812	144.812	239.228	213.144
132.238	134.972	188.258	192.516	255.412	194.4
119.107	105.955	177.651	215.097	253.593	251.29
128.17	123.938	186.542	187.505	258.599	319.199
120.158	182.697	173.846	193.309	256.012	226.673
123.815	184.368	181.936	191.529	247.311	193.603
142.821	191.39	189.575	194.301	252.309	182.746
123.149	137.123	169.967	189.828	242.841	199.299
116.387	120.579	186.542	181.94	250.026	208.193
128.196	180.913	165.497	160.364	254.303	307.511
117.06	189.5	167.441	167.843	239.228	221.447
126.46	114.224	163.593	185.709	248.487	249.38
143.081	144.478	181.921	173.759	260.73	382.434
115.328	144.99	174.833	160.797	251.506	382.709
127.86	149.251	179.803	133.378	235.29	212.394
134.76	129.458	177.651	177.317	250.187	231.498
115.047	98.5699	164.096	178.977	248.612	221.47
127.322	140.185	173.875	332.378	255.626	207.096
126.956	280.604	182.416	205.072	253.227	220.56
122.23	117.153	173.194	143.534	250.001	251.494
137.624	195.68	185.545	194.419	233.397	220.925
126.382	150.574	191.084	175.639	241.447	206.947
101.663	180.854	171.673	201.476	246.107	217.124
134.76	142.367	167.226	186.519	240.613	248.806
116.94	150.051	183.034	191.968	244.222	250.735
116.077	139.539	166.004	136.492	256.012	210.752
109.313	119.054	167.729	176.939	257.681	217.294
118.891	187.723	175.442	173.359	250.064	246.761

## Sheet: S7c-d
Panel c bin size		Panel c smoothing		Panel d MISE		Panel d field error
No overdisp	Overdisp	No overdisp	Overdisp	No overdisp	Overdisp	No overdisp	Overdisp
-0.141075	0	0.391891	0.25	2.85653e-12	2.82673e-12	0.984375	1
0.0882473	0.125	0.0805713	0.6	2.36355e-12	3.4336e-12	0.96875	0.984375
-0.540184	-0.666667	0.62755	0.882353	3.47321e-12	3.08061e-12	0.96875	0.953125
0.0607244	0	0.109844	0.142857	2.12575e-12	3.0513e-12	0.984375	0.984375
0.0295789	0	-0.00677899	0.111111	3.57246e-12	3.39519e-12	0.96875	0.953125
0.00496198	0	0.426757	0.333333	2.13026e-12	2.74248e-12	0.984375	0.96875

## Sheet: S8c-d
Panel c bin size				Panel c smoothing				panel d MISE			panel d field error
Group 1	2	3	4	Group 1	2	3	4	uniform	goal	thigmotaxis	uniform	goal	thigmotaxis
-0.155554	0	-0.484655	0	0.0512029	0	0.0643441	0	1.93979e-12	2.75979e-12	1.47778e-12	1	0.9375	0.953125
0.0402278	0	0.0222514	0.125	-0.00476404	-0.454545	0.0488402	-0.714286	2.17266e-12	4.7316e-12	2.46428e-12	1	0.953125	0.90625
0.263449	-0.428571	-0.176114	0	-0.692414	0.0909091	-0.200662	0	1.96817e-12	3.72924e-12	1.90823e-12	1	0.9375	0.953125
0.00108099	0	0.147568	0	0.151057	0.0909091	0.199563	0	1.7442e-12	2.71958e-12	2.19901e-12	1	0.953125	0.90625
0.250683	0.333333	0.1749	0	0.168552	0.0666667	0.0698257	0	2.3601e-12	4.49445e-12	3.36148e-12	0.96875	0.71875	0.84375
-0.104858	0	-0.104858	0	-0.232969	0	-0.232969	0	1.53139e-12	2.72863e-12	1.48855e-12	1	0.96875	0.953125

[truncated: 2 more sheets: S10, S11]
